# Supplementary material for: N′-(2-Hydr­oxy-3,5-diiodo­benzyl­idene)-2-methoxy­benzohydrazide
Source: Acta Crystallogr Sect E Struct Rep Online. 2009 May 29;65(Pt 6):o1410. doi: 10.1107/S160053680901914X (PMC2969706; doi:10.1107/S160053680901914X)
Supplement: Supplementary file 2 [file e-65-o1410-Isup2.hkl]

# 
# h,k,l, Fc-squared, Fo-squared, sigma(Fo-squared) and status flag 
# 
data_I
_shelx_title ' B in   Pna21' 
_shelx_refln_list_code          4 
_shelx_F_calc_maximum      606.74 
_exptl_crystal_F_000      1968.00 
_reflns_d_resolution_high  0.7828 
 
loop_ 
 _symmetry_equiv_pos_as_xyz 
 'x, y, z' 
 '-x, -y, z+1/2' 
 '-x+1/2, y+1/2, z+1/2' 
 'x+1/2, -y+1/2, z' 
 
_cell_length_a    16.0730 
_cell_length_b    15.6280 
_cell_length_c    13.2840 
_cell_angle_alpha  90.000 
_cell_angle_beta   90.000 
_cell_angle_gamma  90.000 
 
_shelx_F_squared_multiplier     1.000 
 
loop_ 
 _refln_index_h 
 _refln_index_k 
 _refln_index_l 
 _refln_F_squared_calc 
 _refln_F_squared_meas 
 _refln_F_squared_sigma 
 _refln_observed_status 
   2   0 -16      217.76      245.23    217.70 o 
   4   0 -16        8.78       74.89    210.72 o 
   6   0 -16      107.62      378.86    214.39 o 
   1   1 -16        2.33       44.79    192.73 o 
   2   1 -16       75.59      221.04    157.86 o 
   3   1 -16       13.13      183.50    158.17 o 
   4   1 -16        6.46       86.39    134.32 o 
   5   1 -16       11.18      159.97    145.26 o 
   6   1 -16       25.17        9.80    139.42 o 
   0   2 -16       23.25      124.08    197.87 o 
   1   2 -16       33.85      271.31    151.06 o 
   2   2 -16       22.39       67.40    130.95 o 
   3   2 -16       76.48       84.44    185.02 o 
   4   2 -16       39.41       65.01    114.90 o 
   5   2 -16        8.52      179.74    259.64 o 
   6   2 -16       38.57       57.02    126.79 o 
   1   3 -16        3.24      220.32    191.08 o 
   2   3 -16       25.66      192.07    145.84 o 
   3   3 -16       30.48       47.22    187.23 o 
   4   3 -16       44.51      217.27    149.06 o 
   5   3 -16       50.16      431.65    331.65 o 
   6   3 -16       45.70     -134.31    140.23 o 
   0   4 -16        4.71      258.81    204.11 o 
   1   4 -16        9.37      162.69    137.63 o 
   2   4 -16      145.79     -150.76    279.92 o 
   3   4 -16       26.31      102.38    154.74 o 
   4   4 -16       23.51      -18.01    110.69 o 
   5   4 -16        5.19      260.36    159.14 o 
   1   5 -16       43.41      114.59    230.18 o 
   2   5 -16        3.23      206.86    143.63 o 
   3   5 -16       46.98      227.81    146.42 o 
   4   5 -16        7.36     -137.67    161.90 o 
   0   6 -16        0.44       87.37    192.73 o 
   1   6 -16        6.19      242.60    154.55 o 
   2   6 -16        2.45       39.28    185.76 o 
   2   0 -15       77.83      -65.35    177.68 o 
   4   0 -15      263.05      103.89    190.53 o 
   6   0 -15      181.64      258.81    200.08 o 
   8   0 -15       51.87     -106.83    190.90 o 
   0   1 -15       65.44      224.31    178.05 o 
   1   1 -15       89.27       51.35    118.99 o 
   2   1 -15      266.15      374.27    194.13 o 
   3   1 -15      132.10      235.34    142.44 o 
   4   1 -15       71.53      130.26     97.46 o 
   5   1 -15        3.69       72.13    112.79 o 
   6   1 -15        1.15       51.97    114.95 o 
   7   1 -15       55.79      184.67    143.04 o 
   8   1 -15       34.69      -52.58    142.49 o 
   9   1 -15        6.17      -38.08    121.43 o 
   1   2 -15       59.49      161.29    156.57 o 
   2   2 -15        9.60      -15.55     99.80 o 
   3   2 -15      106.54       88.57     88.68 o 
   4   2 -15      104.06       76.07    140.54 o 
   5   2 -15        2.43       79.59    104.48 o 
   6   2 -15       62.18       92.56    127.71 o 
   7   2 -15       37.67       80.01    119.64 o 
   8   2 -15       18.95       99.39    120.51 o 
   9   2 -15       17.05       -9.21    149.80 o 
   0   3 -15        0.90      -13.58    159.69 o 
   1   3 -15        8.38      168.15    133.92 o 
   2   3 -15       43.29      160.80    140.64 o 
   3   3 -15      120.22      111.15     91.57 o 
   4   3 -15       21.55       28.13     85.83 o 
   5   3 -15       95.31      103.78     92.99 o 
   6   3 -15      114.98      114.05    110.25 o 
   7   3 -15       31.31      109.33    121.64 o 
   8   3 -15       85.87      102.70    116.08 o 
   9   3 -15       53.22      196.90    420.89 o 
   1   4 -15       46.40      166.06    131.06 o 
   2   4 -15       12.86      157.88    136.97 o 
   3   4 -15       40.05      -16.84     96.96 o 
   4   4 -15        4.36       64.17     98.57 o 
   5   4 -15        4.13       37.53     90.92 o 
   6   4 -15       75.18      -44.34     91.09 o 
   7   4 -15       53.83      228.91    128.02 o 
   8   4 -15       47.13      270.46    136.61 o 
   0   5 -15        9.40       -5.51    156.39 o 
   1   5 -15      153.13      308.11    141.85 o 
   2   5 -15       43.44       21.61    182.45 o 
   3   5 -15       86.99      190.28    117.79 o 
   4   5 -15       29.29       57.63    100.60 o 
   5   5 -15       39.95      -44.49    111.72 o 
   6   5 -15       29.66      -91.25     94.47 o 
   7   5 -15      126.45      206.52    105.62 o 
   8   5 -15        0.37     -138.40    132.86 o 
   1   6 -15       44.08      229.14    230.55 o 
   2   6 -15       16.99       62.67    191.45 o 
   3   6 -15       15.89       75.84    120.23 o 
   4   6 -15       14.04      157.65    106.78 o 
   5   6 -15      176.63      293.87    115.01 o 
   6   6 -15       10.02       -2.95    102.74 o 
   7   6 -15       47.39      163.82    141.34 o 
   0   7 -15       42.90      153.45    186.13 o 
   1   7 -15       37.23        0.23    145.38 o 
   2   7 -15       10.70      -94.76    113.47 o 
   3   7 -15       33.57      128.67    143.19 o 
   4   7 -15       14.40      162.25    124.08 o 
   5   7 -15        5.86      204.24    183.50 o 
   6   7 -15       20.83      298.28    165.91 o 
   1   8 -15       41.52      -16.60    131.88 o 
   2   8 -15       21.05      249.91    134.46 o 
   3   8 -15        7.22       50.29    213.84 o 
   4   8 -15       68.28      295.03    166.08 o 
   0   0 -14     1014.92     1250.75    299.20 o 
   2   0 -14      441.75      629.09    176.89 o 
   4   0 -14      264.57      251.10    214.39 o 
   6   0 -14       38.79      -57.96    194.39 o 
   8   0 -14       39.04       28.98    123.48 o 
  10   0 -14      186.75       33.93    136.37 o 
   1   1 -14       63.13      185.83     90.33 o 
   2   1 -14       81.47       89.62     89.43 o 
   3   1 -14       29.47       32.89     79.70 o 
   4   1 -14        5.53      -44.00     88.01 o 
   5   1 -14       73.25       27.16    100.72 o 
   6   1 -14       20.97      112.88    106.39 o 
   7   1 -14       23.86       29.92    103.37 o 
   8   1 -14      107.46      435.73    130.29 o 
   9   1 -14        5.19      105.45    108.52 o 
  10   1 -14       48.93      175.25    119.31 o 
  11   1 -14       24.92       61.65    155.50 o 
   0   2 -14      551.65      196.04    214.39 o 
   1   2 -14       94.63       35.17    101.57 o 
   2   2 -14       62.15       60.68    129.13 o 
   3   2 -14       36.13        9.63     79.48 o 
   4   2 -14      482.15      549.72    118.96 o 
   5   2 -14       37.60      -22.21     77.84 o 
   6   2 -14       89.91       93.89    101.36 o 
   7   2 -14      276.08      390.88    165.64 o 
   8   2 -14      129.69      284.74    122.99 o 
   9   2 -14       89.48      149.05    116.70 o 
  10   2 -14       51.00      245.44    124.94 o 
  11   2 -14        7.48     -156.39    168.50 o 
   1   3 -14      146.49       51.88    307.82 o 
   2   3 -14       67.96       46.85     88.55 o 
   3   3 -14       58.09       66.22     88.30 o 
   4   3 -14      124.48      127.36     93.11 o 
   5   3 -14       76.60       25.69     85.45 o 
   6   3 -14       80.57      190.32     95.98 o 
   7   3 -14      120.11      127.72    110.61 o 
   8   3 -14       70.83      200.21    114.39 o 
   9   3 -14       44.50       21.18    113.50 o 
  10   3 -14       13.27     -133.21    106.03 o 
  11   3 -14        9.44       97.65    213.29 o 
   0   4 -14      146.73      -95.08    150.52 o 
   1   4 -14      110.69       83.16    140.05 o 
   2   4 -14      107.23      121.97     98.33 o 
   3   4 -14       64.44      -29.20     76.98 o 
   4   4 -14       11.51       38.78     85.93 o 
   5   4 -14      184.72      115.28     91.46 o 
   6   4 -14      200.77      393.69    111.63 o 
   7   4 -14        9.81        1.76     90.02 o 
   8   4 -14      115.88      228.47    125.17 o 
   9   4 -14      237.84      349.76    127.14 o 
  10   4 -14        7.07      -59.76    108.23 o 
   1   5 -14       53.27       34.54    123.69 o 
   2   5 -14      122.35       87.03     97.90 o 
   3   5 -14       35.83       83.35     95.09 o 
   4   5 -14        2.55      -70.66     84.65 o 
   5   5 -14        6.47       57.88     85.22 o 
   6   5 -14       54.21       91.68     90.69 o 
   7   5 -14       61.77      162.32     93.39 o 
   8   5 -14        3.28      -58.74     85.59 o 
   9   5 -14       29.28     -153.69    102.46 o 
  10   5 -14       13.41       -1.91    257.16 o 
   0   6 -14        5.54       78.56    165.93 o 
   1   6 -14       45.57       31.90    119.23 o 
   2   6 -14        2.30      128.88    137.48 o 
   3   6 -14      320.42      524.23    130.26 o 
   4   6 -14       31.15       75.32    118.91 o 
   5   6 -14      118.11      273.49    113.49 o 
   6   6 -14       32.66      134.34     89.71 o 
   7   6 -14        3.63     -102.37     78.62 o 
   8   6 -14        0.85      183.00    100.51 o 
   9   6 -14      145.22      221.74    110.48 o 
   1   7 -14      232.57      128.60    130.07 o 
   2   7 -14      152.58      398.80    167.77 o 
   3   7 -14      103.07       76.00     98.55 o 
   4   7 -14       47.66       55.63     90.07 o 
   5   7 -14       17.24       85.56    101.76 o 
   6   7 -14        3.09      114.41    124.46 o 
   7   7 -14       26.15       74.04    118.70 o 
   8   7 -14       15.86       98.01    100.37 o 
   9   7 -14        2.30       55.75    142.53 o 
   0   8 -14      198.53      309.84    199.71 o 
   1   8 -14       63.24       43.08    133.63 o 
   2   8 -14        2.16      145.50    188.14 o 
   3   8 -14        3.00      -34.38    100.78 o 
   4   8 -14       95.45      140.62    117.71 o 
   5   8 -14      366.96      247.47    128.36 o 
   6   8 -14      137.17      114.40    114.43 o 
   7   8 -14        5.18       68.70    117.70 o 
   8   8 -14       29.09       87.51    146.98 o 
   1   9 -14       17.34       37.69    124.49 o 
   2   9 -14       58.62       46.42    288.00 o 
   3   9 -14       46.21      203.58    120.77 o 
   4   9 -14       35.46      131.81    115.51 o 
   5   9 -14        4.42      156.71    136.01 o 
   6   9 -14       16.50      149.90    183.37 o 
   7   9 -14       22.07     -105.48    131.20 o 
   0  10 -14      181.26      123.35    186.49 o 
   1  10 -14        4.82       -3.79    118.13 o 
   2  10 -14        7.30       38.86    128.75 o 
   3  10 -14       23.71     -129.02    127.14 o 
   4  10 -14       62.38      -64.07    131.83 o 
   5  10 -14       14.53      175.11    221.37 o 
   2   0 -13      261.48      110.88    105.88 o 
   4   0 -13      815.29      938.42    261.75 o 
   6   0 -13       50.42      -31.82    145.93 o 
   8   0 -13      116.93       69.65    123.75 o 
  10   0 -13       37.39      -49.10    118.01 o 
  12   0 -13       84.29       55.68    130.72 o 
   0   1 -13      107.97      198.11     87.93 o 
   1   1 -13      619.56      611.26     91.11 o 
   2   1 -13      397.06      331.79     81.75 o 
   3   1 -13       87.70       15.96     71.22 o 
   4   1 -13      891.21      766.87    119.82 o 
   5   1 -13        5.53      -41.26     75.48 o 
   6   1 -13      281.59       57.15    104.33 o 
   7   1 -13       73.75        5.11     90.20 o 
   8   1 -13      160.59       53.72     84.22 o 
   9   1 -13       64.84      143.65     91.40 o 
  10   1 -13      422.89      476.84    118.68 o 
  11   1 -13        1.96      -32.96    101.00 o 
  12   1 -13       29.75       47.13    114.18 o 
   1   2 -13       17.44       94.63     65.90 o 
   2   2 -13        1.55       35.14     73.79 o 
   3   2 -13       41.91       71.51     79.45 o 
   4   2 -13      150.74       74.45     83.94 o 
   5   2 -13      363.99      210.27     91.91 o 
   6   2 -13       83.61      111.44     86.69 o 
   7   2 -13       91.25       -0.47     92.15 o 
   8   2 -13      210.74      260.33    163.03 o 
   9   2 -13      301.94      131.69    114.72 o 
  10   2 -13      196.65      198.94    120.83 o 
  11   2 -13        1.61       -2.84    107.64 o 
  12   2 -13       28.26      262.81    125.74 o 
   0   3 -13     1142.86     1937.62    356.10 o 
   1   3 -13      561.02      639.63    120.18 o 
   2   3 -13      141.00      111.33     83.16 o 
   3   3 -13       18.54       71.17     84.52 o 
   4   3 -13       91.66      -20.28     71.23 o 
   5   3 -13      147.55      165.96     90.17 o 
   6   3 -13       55.60       27.39     81.88 o 
   7   3 -13       96.16      -27.35     79.66 o 
   8   3 -13       25.06       41.67    105.09 o 
   9   3 -13       49.19      238.26    111.75 o 
  10   3 -13       95.30      202.41    113.08 o 
  11   3 -13       21.33       55.68    119.42 o 
  12   3 -13        8.15      378.94    136.78 o 
   1   4 -13      134.74      303.16    114.75 o 
   2   4 -13       25.84       80.92     83.87 o 
   3   4 -13      182.63      165.17     85.68 o 
   4   4 -13       58.27       73.26     83.43 o 
   5   4 -13       58.04      160.08     89.47 o 
   6   4 -13      168.73      233.34     98.88 o 
   7   4 -13       30.47       -8.91     78.64 o 
   8   4 -13      171.95      319.99    103.65 o 
   9   4 -13       13.56      -37.85     95.14 o 
  10   4 -13      186.54      159.30    117.58 o 
  11   4 -13       39.53        7.59    117.76 o 
  12   4 -13       72.18      -74.94    114.50 o 
   0   5 -13      450.84        5.87    183.19 o 
   1   5 -13      119.60      190.98    100.68 o 
   2   5 -13      109.79      107.06    103.63 o 
   3   5 -13      127.85       62.81     81.60 o 
   4   5 -13       10.99       -9.35     76.88 o 
   5   5 -13      706.79      751.64    128.69 o 
   6   5 -13        1.90       29.00     85.59 o 
   7   5 -13      108.67      -34.90     79.04 o 
   8   5 -13      101.55       92.78     99.46 o 
   9   5 -13      243.72      350.27    114.48 o 
  10   5 -13        7.62      -72.39    135.43 o 
  11   5 -13      281.73       44.33    153.70 o 
  12   5 -13       90.42       38.91    197.14 o 
   1   6 -13      244.20      349.16    118.92 o 
   2   6 -13        6.45      128.35    103.73 o 
   3   6 -13      562.03      544.03    130.93 o 
   4   6 -13       41.49      133.12    136.51 o 
   5   6 -13      127.57      234.02    100.99 o 
   6   6 -13        9.78      -35.31     77.83 o 
   7   6 -13        9.03       34.46     83.55 o 
   8   6 -13       20.69       27.38     85.18 o 
   9   6 -13        5.61       41.19     98.33 o 
  10   6 -13       44.96      -28.53     99.51 o 
  11   6 -13       26.98       72.72    146.56 o 
   0   7 -13       53.68      442.74    225.77 o 
   1   7 -13       50.39      -46.74    123.84 o 
   2   7 -13      188.80      269.24    160.22 o 
   3   7 -13      103.53      331.55    109.73 o 
   4   7 -13       78.15       61.43    138.65 o 
   5   7 -13      769.71      793.46    217.31 o 
   6   7 -13       44.98       86.76     89.62 o 
   7   7 -13        5.35       54.95     92.10 o 
   8   7 -13        2.49      -75.43     87.21 o 
   9   7 -13      493.03      749.72    139.47 o 
  10   7 -13        5.15       70.69    118.32 o 
  11   7 -13       53.90      192.59    154.08 o 
   1   8 -13      223.67      113.04    342.15 o 
   2   8 -13       11.24       -4.26     90.57 o 
   3   8 -13       30.25       36.00     88.17 o 
   4   8 -13       24.57      169.72    102.77 o 
   5   8 -13       96.81       53.04    103.04 o 
   6   8 -13       99.24      191.89    112.37 o 
   7   8 -13      173.86      106.50    113.24 o 
   8   8 -13      200.51      227.37    105.27 o 
   9   8 -13       31.62      122.13    110.64 o 
  10   8 -13       43.50       -8.42    138.77 o 
   0   9 -13      531.67     1041.13    297.36 o 
   1   9 -13      101.10      153.10    127.14 o 
   2   9 -13       24.90       86.31     97.16 o 
   3   9 -13       35.41      148.69    100.38 o 
   4   9 -13        8.69       -9.48     95.12 o 
   5   9 -13       34.16      -13.39     97.47 o 
   6   9 -13      164.15      214.07    109.73 o 
   7   9 -13       90.37       62.12    159.92 o 
   8   9 -13       29.17      -45.99    111.76 o 
   9   9 -13       18.61      197.21    153.46 o 
   1  10 -13       80.95      103.50    156.94 o 
   2  10 -13       20.34       63.19     95.22 o 
   3  10 -13       24.55       55.78    105.54 o 
   4  10 -13        6.88      -72.52    102.86 o 
   5  10 -13      162.09      158.76    121.86 o 
   6  10 -13       53.48       72.10    125.16 o 
   7  10 -13       53.81      238.07    127.25 o 
   8  10 -13       29.06      243.18    173.50 o 
   0  11 -13      163.09      -21.66    175.85 o 
   1  11 -13       72.92       36.45    134.96 o 
   2  11 -13       22.63       59.89    131.51 o 
   3  11 -13        6.14       30.36    100.32 o 
   4  11 -13      121.49      131.73    122.42 o 
   5  11 -13        8.79      152.67    117.54 o 
   6  11 -13       91.89      117.63    126.47 o 
   1  12 -13       22.57      229.03    174.83 o 
   2  12 -13       14.82       47.39    138.39 o 
   3  12 -13       14.95      175.21    117.20 o 
   4  12 -13      132.11      146.84    230.18 o 
   0   0 -12      127.16      212.56    161.90 o 
   2   0 -12     3470.10     3449.05    236.22 o 
   4   0 -12       51.83      149.17     87.94 o 
   6   0 -12       31.95       93.51    145.56 o 
   8   0 -12       43.06       62.70    116.37 o 
  10   0 -12      382.01      760.99    186.63 o 
  12   0 -12      233.68      341.83    153.35 o 
  14   0 -12      121.87      447.14    224.67 o 
   1   1 -12     1674.43     1633.17    113.36 o 
   2   1 -12      137.96      200.72     67.11 o 
   3   1 -12       44.55      -10.79     83.58 o 
   4   1 -12      210.30      390.45    122.24 o 
   5   1 -12       35.68       49.51     66.88 o 
   6   1 -12      234.29      252.57    101.25 o 
   7   1 -12       60.10      197.41     84.42 o 
   8   1 -12      567.71      634.98    115.19 o 
   9   1 -12       38.84       49.16     81.05 o 
  10   1 -12      810.04      784.21    133.73 o 
  11   1 -12       14.56       -3.56     84.92 o 
  12   1 -12       42.80      129.83     91.27 o 
  13   1 -12       14.58      -99.05     79.09 o 
  14   1 -12       55.84       82.37    143.74 o 
   0   2 -12      616.43      526.85    106.52 o 
   1   2 -12      128.10      176.56     65.28 o 
   2   2 -12      462.89      374.74     77.47 o 
   3   2 -12      236.96      147.49     75.10 o 
   4   2 -12      528.54      556.82    124.68 o 
   5   2 -12      215.15      331.06     92.70 o 
   6   2 -12      513.86      635.03    112.65 o 
   7   2 -12      950.86     1156.55    140.55 o 
   8   2 -12       83.71       48.48    108.85 o 
   9   2 -12       24.91       65.59     93.02 o 
  10   2 -12      286.95      433.54    125.83 o 
  11   2 -12       52.61      194.73    130.02 o 
  12   2 -12       18.68      -11.62     98.77 o 
  13   2 -12       26.73      -30.28    107.47 o 
   1   3 -12      627.99      821.31     98.90 o 
   2   3 -12      206.19      142.36     74.15 o 
   3   3 -12       73.34      161.36     74.91 o 
   4   3 -12      272.54      205.99     85.93 o 
   5   3 -12      254.68      196.10     87.24 o 
   6   3 -12      256.83      304.27     98.13 o 
   7   3 -12       91.20      100.91    134.91 o 
   8   3 -12       88.74       80.89     81.43 o 
   9   3 -12      149.76      136.54    101.81 o 
  10   3 -12       13.53        1.89    100.11 o 
  11   3 -12      178.62      158.18    110.83 o 
  12   3 -12      408.58      357.13    129.78 o 
  13   3 -12       62.69       15.91    162.82 o 
   0   4 -12      230.32      297.74    147.40 o 
   1   4 -12      106.93      189.52     82.35 o 
   2   4 -12      188.45      106.02     75.41 o 
   3   4 -12      466.09      537.71    103.60 o 
   4   4 -12      154.12      243.37    111.49 o 
   5   4 -12      337.47      357.96     96.24 o 
   6   4 -12     1296.25     1348.14    163.31 o 
   7   4 -12      875.34      899.54    128.47 o 
   8   4 -12       70.27       74.96     86.01 o 
   9   4 -12      230.45      205.49     94.91 o 
  10   4 -12       39.28      208.14    100.98 o 
  11   4 -12      101.69       87.00    108.12 o 
  12   4 -12      283.67      337.62    158.29 o 
  13   4 -12       37.56      379.65    131.51 o 
   1   5 -12      124.93      375.74    105.63 o 
   2   5 -12      279.99      255.85     91.33 o 
   3   5 -12      880.96      939.74    121.19 o 
   4   5 -12       38.36      -29.84     68.18 o 
   5   5 -12      309.15      264.24     91.10 o 
   6   5 -12       14.07       22.91     75.31 o 
   7   5 -12      258.30      252.26     96.06 o 
   8   5 -12       76.06       77.85     84.16 o 
   9   5 -12       29.50      122.69     90.17 o 
  10   5 -12       24.47       79.53     89.77 o 
  11   5 -12      476.95      608.17    127.60 o 
  12   5 -12      270.83      272.87    134.83 o 
  13   5 -12       94.91      336.14    135.26 o 
   0   6 -12      188.11      168.18    123.43 o 
   1   6 -12      664.01      674.62    167.38 o 
   2   6 -12        7.49      112.30     96.32 o 
   3   6 -12     1624.55     1878.76    203.81 o 
   4   6 -12       53.42       38.49     78.43 o 
   5   6 -12      356.35      712.12    159.05 o 
   6   6 -12       90.22      151.34     86.53 o 
   7   6 -12       36.94       63.47     80.50 o 
   8   6 -12        2.46       94.85     85.88 o 
   9   6 -12       38.74       71.66     87.53 o 
  10   6 -12       31.40      -46.49     83.33 o 
  11   6 -12      463.92      354.14    116.07 o 
  12   6 -12       14.53      -11.03     98.00 o 
  13   6 -12        1.26        8.08    185.02 o 
   1   7 -12       55.45       52.38     96.75 o 
   2   7 -12      195.11      384.43    121.19 o 
   3   7 -12      472.30      465.49    125.49 o 
   4   7 -12       58.66       60.89    101.08 o 
   5   7 -12       87.15       51.41     80.77 o 
   6   7 -12       34.95      124.86     88.33 o 
   7   7 -12       58.15        5.88     84.87 o 
   8   7 -12       24.13       75.57     87.48 o 
   9   7 -12       75.21       -2.53     87.09 o 
  10   7 -12        3.78      -35.27     88.40 o 
  11   7 -12      363.64      441.17    118.50 o 
  12   7 -12       42.28       38.62     96.49 o 
   0   8 -12      180.90      552.87    237.15 o 
   1   8 -12      359.81      396.90    119.41 o 
   2   8 -12       55.95       19.49    101.49 o 
   3   8 -12      252.80      283.29    103.99 o 
   4   8 -12       61.45       36.06     84.93 o 
   5   8 -12      179.80      340.85    115.11 o 
   6   8 -12      793.78      980.67    141.00 o 
   7   8 -12      262.19      253.69    117.31 o 
   8   8 -12      342.28      488.29    115.45 o 
   9   8 -12        9.23      116.99     96.33 o 
  10   8 -12        3.48      -69.02     95.48 o 
  11   8 -12      110.46      137.08    132.84 o 
   1   9 -12      376.15      452.40    124.36 o 
   2   9 -12      256.68      169.03    140.73 o 
   3   9 -12       85.66       51.35     89.79 o 
   4   9 -12       23.97      192.33    127.03 o 
   5   9 -12        8.20       60.16     92.22 o 
   6   9 -12      332.08      417.49    174.34 o 
   7   9 -12      101.78      281.40    112.36 o 
   8   9 -12      110.73      115.06     94.04 o 
   9   9 -12      105.61       47.56    154.57 o 
  10   9 -12       26.72     -119.33    117.90 o 
  11   9 -12       14.18      146.92    123.04 o 
   0  10 -12      253.57      639.88    250.74 o 
   1  10 -12       11.83       99.08     96.82 o 
   2  10 -12      103.86      118.63     98.46 o 
   3  10 -12        4.90       68.32     97.85 o 
   4  10 -12       75.95      -28.75     94.66 o 
   5  10 -12      111.07      355.88    128.10 o 
   6  10 -12      293.03      484.56    139.92 o 
   7  10 -12      384.27      606.22    147.94 o 
   8  10 -12       13.63        9.50    118.78 o 
   9  10 -12      103.58      195.39    134.82 o 
  10  10 -12      151.39     -139.38    162.39 o 
   1  11 -12      119.40       79.71    134.83 o 
   2  11 -12       25.78      -26.50     91.03 o 
   3  11 -12       24.70       68.25     93.62 o 
   4  11 -12       93.25       71.30    105.72 o 
   5  11 -12       47.17      235.50    115.05 o 
   6  11 -12      196.04      206.87    123.27 o 
   7  11 -12       27.54       40.66    115.95 o 
   8  11 -12       76.21       60.60    127.57 o 
   9  11 -12       22.95        1.10    225.77 o 
   0  12 -12      156.97     -165.20    160.79 o 
   1  12 -12       20.01      -21.38    132.62 o 
   2  12 -12      547.29      741.47    175.46 o 
   3  12 -12        9.85       64.94    109.24 o 
   4  12 -12       34.71      108.05    109.58 o 
   5  12 -12       19.14      161.74    118.79 o 
   6  12 -12      104.39      184.77    223.96 o 
   7  12 -12      131.80       95.77    121.50 o 
   1  13 -12       27.25       18.44    148.80 o 
   2  13 -12      174.64      264.42    131.57 o 
   3  13 -12       10.33       99.09    125.94 o 
   4  13 -12       31.57       50.27    112.19 o 
   5  13 -12        5.47      193.50    164.80 o 
   2   0 -11      867.57      840.21    124.14 o 
   4   0 -11     2900.97     2834.69    211.62 o 
   6   0 -11      815.48     1001.11    144.09 o 
   8   0 -11      464.59      594.82    154.67 o 
  10   0 -11     1308.94     1273.91    218.99 o 
  12   0 -11       41.68      151.21    123.90 o 
  14   0 -11      429.11      361.56    164.25 o 
   0   1 -11     1338.30     1267.72    140.46 o 
   1   1 -11      215.44      243.23     58.31 o 
   2   1 -11     6198.34     6175.21    222.00 o 
   3   1 -11      381.31      441.10     82.50 o 
   4   1 -11     1462.40     1248.23    105.23 o 
   5   1 -11       72.44      -60.40     52.53 o 
   6   1 -11      281.89      346.86     87.04 o 
   7   1 -11      315.35      397.66     84.87 o 
   8   1 -11     1054.21     1264.75    145.02 o 
   9   1 -11      256.87      382.86    101.23 o 
  10   1 -11       51.09       25.54     74.65 o 
  11   1 -11      169.65      105.58     87.93 o 
  12   1 -11      464.86      565.41    116.89 o 
  13   1 -11      247.53      358.31    103.11 o 
  14   1 -11       49.20      118.08    101.21 o 
  15   1 -11       39.48      -28.17     99.94 o 
   1   2 -11      244.71      384.25     84.02 o 
   2   2 -11      496.53      357.59     75.85 o 
   3   2 -11       94.26      -68.28     47.28 o 
   4   2 -11      539.90      827.02    123.12 o 
   5   2 -11     2708.55     2509.90    182.70 o 
   6   2 -11      523.38      445.70     92.54 o 
   7   2 -11      205.87      478.68     98.56 o 
   8   2 -11      121.85      136.02     79.75 o 
   9   2 -11      276.87      312.46    112.82 o 
  10   2 -11      599.40      722.83    142.27 o 
  11   2 -11       12.56       14.65     94.71 o 
  12   2 -11       17.55      189.88    142.71 o 
  13   2 -11      104.64      206.29    108.33 o 
  14   2 -11      192.20      349.31    133.86 o 
  15   2 -11       71.13       43.31    110.74 o 
   0   3 -11     1105.09     1100.73    132.36 o 
   1   3 -11      922.01      922.82     87.97 o 
   2   3 -11      753.06      644.59     86.13 o 
   3   3 -11     1941.55     1680.40    188.46 o 
   4   3 -11      140.65      238.20     84.82 o 
   5   3 -11       51.61       31.38     70.90 o 
   6   3 -11     1314.15     1312.52    140.42 o 
   7   3 -11      934.09     1406.47    146.18 o 
   8   3 -11      276.25      467.05    100.07 o 
   9   3 -11      130.65       16.80     76.93 o 
  10   3 -11      152.35      330.41     95.39 o 
  11   3 -11      602.17      796.44    152.51 o 
  12   3 -11      320.14      460.26    126.37 o 
  13   3 -11      174.35      178.16    171.22 o 
  14   3 -11      149.17      159.21    172.17 o 
  15   3 -11       23.90       14.14    137.94 o 
   1   4 -11      570.63      752.43     88.62 o 
   2   4 -11       97.77      145.12     73.03 o 
   3   4 -11      134.68      205.37     76.16 o 
   4   4 -11     1820.33     1708.70    167.02 o 
   5   4 -11      268.18      240.30     81.60 o 
   6   4 -11      858.69      845.32    121.38 o 
   7   4 -11      282.05      368.98     96.52 o 
   8   4 -11      485.60      497.77    103.77 o 
   9   4 -11       90.45      179.63     88.36 o 
  10   4 -11      165.87      214.26     92.73 o 
  11   4 -11      277.63      246.23    104.52 o 
  12   4 -11      119.31       56.69     98.48 o 
  13   4 -11       53.52      126.89    125.85 o 
  14   4 -11       14.47      198.56    113.71 o 
   0   5 -11     2320.88     2329.56    240.16 o 
   1   5 -11      850.60     1043.22    103.75 o 
   2   5 -11        5.69       48.48     66.42 o 
   3   5 -11     1226.63     1400.64    139.66 o 
   4   5 -11       58.24       41.11     70.87 o 
   5   5 -11       65.23      -37.01     68.05 o 
   6   5 -11      271.41      329.27     92.43 o 
   7   5 -11     1045.90     1113.09    144.92 o 
   8   5 -11      213.70      445.24    121.48 o 
   9   5 -11       48.14       69.85     82.15 o 
  10   5 -11       75.36      173.01    106.77 o 
  11   5 -11      449.57      507.90    118.07 o 
  12   5 -11      231.42      314.48     98.19 o 
  13   5 -11        3.71      165.74    113.75 o 
  14   5 -11      127.91      183.81    112.56 o 
   1   6 -11     1127.00     1064.43    151.12 o 
   2   6 -11      138.36      191.82     74.04 o 
   3   6 -11      563.97      558.13    100.77 o 
   4   6 -11        4.77      -76.25     66.48 o 
   5   6 -11      552.75      634.87    108.42 o 
   6   6 -11        9.27      172.99     80.16 o 
   7   6 -11       40.18       70.97     77.83 o 
   8   6 -11       28.76        5.69     76.03 o 
   9   6 -11      423.42      270.02     98.56 o 
  10   6 -11        3.19       17.03     83.36 o 
  11   6 -11      302.68      689.04    127.17 o 
  12   6 -11      104.33      173.04     98.17 o 
  13   6 -11       60.40      139.20     98.38 o 
  14   6 -11        1.53        4.45    145.45 o 
   0   7 -11      230.63      255.06    114.70 o 
   1   7 -11      895.12     1130.72    202.31 o 
   2   7 -11       85.98      213.97     98.45 o 
   3   7 -11     1127.47     1199.20    166.62 o 
   4   7 -11      533.80      809.47    117.31 o 
   5   7 -11      129.23      138.87     81.87 o 
   6   7 -11      133.98      192.48     84.79 o 
   7   7 -11      891.46      936.67    150.64 o 
   8   7 -11       38.15      134.41     84.34 o 
   9   7 -11     1010.77      797.50    125.13 o 
  10   7 -11        2.39       80.64     88.80 o 
  11   7 -11      245.89      306.01    111.48 o 
  12   7 -11       54.60      215.98    107.72 o 
  13   7 -11       19.61       38.26     99.80 o 
   1   8 -11      344.34      197.41     96.39 o 
   2   8 -11      148.67      361.16    112.33 o 
   3   8 -11      214.47       29.31     88.62 o 
   4   8 -11      290.57      351.60    122.37 o 
   5   8 -11      250.37      283.36     94.33 o 
   6   8 -11      118.67      304.20     89.31 o 
   7   8 -11      240.11      400.90    112.97 o 
   8   8 -11      384.79      554.23    112.56 o 
   9   8 -11       52.40       27.95    163.47 o 
  10   8 -11        1.34       11.57     85.16 o 
  11   8 -11       58.32       90.81     95.43 o 
  12   8 -11       26.44       22.62     95.13 o 
  13   8 -11       64.71      153.15    130.13 o 
   0   9 -11      984.84      835.87    169.80 o 
   1   9 -11      189.98      209.80    102.10 o 
   2   9 -11      787.79      667.62    139.62 o 
   3   9 -11      318.77      178.58     97.24 o 
   4   9 -11      193.49      239.37    101.66 o 
   5   9 -11        3.82      169.46     95.22 o 
   6   9 -11      409.10      511.22    143.86 o 
   7   9 -11      943.73      988.30    134.45 o 
   8   9 -11      108.56      110.81    117.49 o 
   9   9 -11       18.08      109.16     90.86 o 
  10   9 -11      313.76      252.97    100.98 o 
  11   9 -11      295.61      461.08    116.66 o 
  12   9 -11      342.27      433.45    120.96 o 
   1  10 -11      209.60      108.59     94.09 o 
   2  10 -11       35.46      129.32     93.00 o 
   3  10 -11       72.54      186.03     97.86 o 
   4  10 -11      118.06       92.34    117.37 o 
   5  10 -11      507.27      721.91    252.01 o 
   6  10 -11      639.64      600.20    138.91 o 
   7  10 -11        5.62      100.90     98.27 o 
   8  10 -11       52.02       47.91    113.92 o 
   9  10 -11      152.20      401.92    112.36 o 
  10  10 -11      433.99      439.83    119.32 o 
  11  10 -11       29.34      203.09    111.11 o 
   0  11 -11       86.39       22.96    110.85 o 
   1  11 -11      380.05      545.16    130.63 o 
   2  11 -11     1164.25     1048.09    160.92 o 
   3  11 -11       92.50      144.87    101.01 o 
   4  11 -11      113.42      139.57    102.72 o 
   5  11 -11        4.02       51.50    129.99 o 
   6  11 -11      132.13      328.07    119.26 o 
   7  11 -11       55.46      103.98    100.95 o 
   8  11 -11      124.76      269.80    122.70 o 
   9  11 -11       48.44       65.03    128.85 o 
  10  11 -11       58.32      105.53    111.12 o 
   1  12 -11       11.90       54.55    120.57 o 
   2  12 -11       19.77       30.32     95.72 o 
   3  12 -11      163.29      293.22    115.31 o 
   4  12 -11      131.85      329.65    112.15 o 
   5  12 -11       61.98       87.25    101.96 o 
   6  12 -11       46.60        5.66    102.74 o 
   7  12 -11       38.92      132.84    117.13 o 
   8  12 -11      160.38      174.27    145.48 o 
   9  12 -11        0.17      -15.56    120.60 o 
   0  13 -11      159.23      459.62    225.41 o 
   1  13 -11       18.43      208.15    105.20 o 
   2  13 -11      400.88      738.06    146.95 o 
   3  13 -11       42.31       49.89    107.35 o 
   4  13 -11      160.96       35.16    106.07 o 
   5  13 -11       17.06       84.15    114.38 o 
   6  13 -11      151.56      111.54    117.64 o 
   7  13 -11       84.62      307.98    137.59 o 
   8  13 -11      159.74      447.88    292.96 o 
   1  14 -11       30.02      179.78    126.01 o 
   2  14 -11      279.28      521.62    145.48 o 
   3  14 -11      131.78      305.48    132.19 o 
   4  14 -11      125.02       93.46    133.37 o 
   5  14 -11       96.42      108.91    155.71 o 
   6  14 -11      109.24       84.44    153.61 o 
   0  15 -11      171.59      -90.31    215.49 o 
   1  15 -11       91.79      267.62    230.91 o 
   2  15 -11      112.34       65.62    153.91 o 
   0   0 -10     6942.35     5860.40    330.22 o 
   2   0 -10      760.89      892.19    115.75 o 
   4   0 -10     1159.32      960.37    124.56 o 
   6   0 -10     4632.26     4538.72    259.72 o 
   8   0 -10     3752.11     3628.56    317.72 o 
  10   0 -10      817.46      673.43    173.24 o 
  12   0 -10      327.24      501.63    143.11 o 
  14   0 -10      310.42      365.48    158.21 o 
  16   0 -10      102.49      151.47    139.45 o 
   1   1 -10      909.44      826.76     86.42 o 
   2   1 -10     2867.46     2842.32    134.40 o 
   3   1 -10     1425.26     1470.04    124.86 o 
   4   1 -10      153.99      316.30     61.81 o 
   5   1 -10      234.88       82.70     79.95 o 
   6   1 -10      963.68     1076.07     92.94 o 
   7   1 -10       18.88       36.38     60.79 o 
   8   1 -10      758.47      783.18    125.94 o 
   9   1 -10       65.44       86.84    100.15 o 
  10   1 -10      228.96      218.69     92.95 o 
  11   1 -10      957.82     1022.57    134.32 o 
  12   1 -10      438.27      544.57    111.79 o 
  13   1 -10       70.16       99.83     94.90 o 
  14   1 -10      125.18      122.64     90.84 o 
  15   1 -10       84.76       16.79     88.17 o 
  16   1 -10      200.77      272.70    108.76 o 
   0   2 -10     4948.71     4346.23    222.34 o 
   1   2 -10     2417.23     2402.30    123.84 o 
   2   2 -10     1018.33     1075.39     86.92 o 
   3   2 -10     3105.05     2956.82    158.55 o 
   4   2 -10     3940.84     3726.43    179.62 o 
   5   2 -10      644.73      580.73     97.28 o 
   6   2 -10      266.60      320.18     75.42 o 
   7   2 -10      870.11      624.24    101.96 o 
   8   2 -10     1061.85     1123.59    114.77 o 
   9   2 -10       93.71       53.63     61.44 o 
  10   2 -10      290.91      355.07     84.66 o 
  11   2 -10      377.73      295.74     96.67 o 
  12   2 -10      291.68      356.25     99.80 o 
  13   2 -10      323.05      356.18    122.38 o 
  14   2 -10      280.19      351.57    116.92 o 
  15   2 -10      203.54       91.64    119.89 o 
  16   2 -10       68.44       65.23    122.91 o 
   1   3 -10      460.74      435.52     61.42 o 
   2   3 -10     1094.27     1065.36     86.86 o 
   3   3 -10     2059.75     1846.87    144.10 o 
   4   3 -10      325.48      334.62     92.04 o 
   5   3 -10      861.02     1145.32    125.51 o 
   6   3 -10      713.32      840.91    152.61 o 
   7   3 -10      378.05      360.68     95.11 o 
   8   3 -10     1470.09     1495.32    147.02 o 
   9   3 -10       33.34      172.52     78.18 o 
  10   3 -10      623.99      773.74    166.81 o 
  11   3 -10     1720.82     1944.98    175.35 o 
  12   3 -10      572.96      314.14    112.29 o 
  13   3 -10      204.13      150.52    114.48 o 
  14   3 -10       89.29      366.66    113.79 o 
  15   3 -10        3.88       35.50    107.04 o 
  16   3 -10       48.41      161.85    153.18 o 
   0   4 -10     3440.86     3747.15    206.36 o 
   1   4 -10     1301.27     1285.83     92.71 o 
   2   4 -10     1039.26     1057.34     96.33 o 
   3   4 -10     2198.21     2535.85    170.32 o 
   4   4 -10      524.44      386.54     85.47 o 
   5   4 -10     1739.28     1813.80    152.55 o 
   6   4 -10      888.41      874.93    116.40 o 
   7   4 -10      611.48      729.92    109.35 o 
   8   4 -10      224.60      213.53     77.00 o 
   9   4 -10     2328.94     2215.54    179.88 o 
  10   4 -10      376.02      196.75    115.88 o 
  11   4 -10       37.10       90.41     79.73 o 
  12   4 -10      301.75      298.99     98.83 o 
  13   4 -10      403.26      589.51    137.53 o 
  14   4 -10      117.94      316.62    119.86 o 
  15   4 -10       42.80     -126.72     84.48 o 
  16   4 -10      490.97      435.76    274.23 o 
   1   5 -10     2159.94     2160.20    134.02 o 
   2   5 -10      930.73      993.80     96.43 o 
   3   5 -10     1187.42     1071.64    124.52 o 
   4   5 -10      429.25      570.70     97.99 o 
   5   5 -10       30.54      -12.55     58.43 o 
   6   5 -10      246.90      209.97     78.92 o 
   7   5 -10      302.53      248.16     93.31 o 
   8   5 -10      277.13      360.79     93.09 o 
   9   5 -10       40.20        2.62     70.74 o 
  10   5 -10      919.02     1093.41    142.78 o 
  11   5 -10       56.95       70.91     81.03 o 
  12   5 -10      419.39      528.83    156.00 o 
  13   5 -10       19.71       80.40     84.32 o 
  14   5 -10       24.20      104.91     98.23 o 
  15   5 -10      532.62      414.83    136.39 o 
   0   6 -10       23.45     -108.39     72.26 o 
   1   6 -10       53.30       11.88     47.53 o 
   2   6 -10      355.12      374.34     68.84 o 
   3   6 -10      366.90      492.27     90.35 o 
   4   6 -10       18.86       22.48     63.04 o 
   5   6 -10     1156.56     1205.48    129.34 o 
   6   6 -10      144.36      179.14     77.48 o 
   7   6 -10     4672.88     4661.64    355.02 o 
   8   6 -10      112.99      161.83     83.78 o 
   9   6 -10     1522.91     1657.37    164.35 o 
  10   6 -10       34.08       47.13     98.88 o 
  11   6 -10       40.80       74.49     93.47 o 
  12   6 -10       34.06       49.34     96.87 o 
  13   6 -10      293.21      408.68    103.75 o 
  14   6 -10       26.54      -24.13     97.92 o 
  15   6 -10      203.39      185.45    113.33 o 
   1   7 -10     1332.44     1402.07    146.09 o 
   2   7 -10       59.99       87.84     70.60 o 
   3   7 -10      707.54      703.84    118.22 o 
   4   7 -10      496.38      600.66    100.77 o 
   5   7 -10      155.92       -5.79     77.68 o 
   6   7 -10      107.32      256.36     82.32 o 
   7   7 -10       88.18      161.25     80.12 o 
   8   7 -10       99.57      240.54     89.68 o 
   9   7 -10       32.81       21.58     75.11 o 
  10   7 -10      260.02      250.83     93.50 o 
  11   7 -10       34.70       66.49     82.11 o 
  12   7 -10      279.77      291.92    103.87 o 
  13   7 -10       86.50       40.54     86.17 o 
  14   7 -10       48.58       93.88    100.00 o 
   0   8 -10     1660.28     2244.46    428.60 o 
   1   8 -10      588.40      496.53     93.01 o 
   2   8 -10     1375.79     1284.72    228.22 o 
   3   8 -10       39.99       50.50     84.05 o 
   4   8 -10      841.71     1051.36    122.00 o 
   5   8 -10     2072.12     2095.62    170.70 o 
   6   8 -10      226.04      136.67     77.22 o 
   7   8 -10     1195.54     1290.20    148.02 o 
   8   8 -10      202.48      310.48     92.55 o 
   9   8 -10      299.40      257.32     90.63 o 
  10   8 -10      188.32      168.43    131.76 o 
  11   8 -10      303.75      358.06    105.74 o 
  12   8 -10       99.21      372.26    105.23 o 
  13   8 -10      218.01      232.43     96.73 o 
  14   8 -10       54.10      -34.45     91.59 o 
   1   9 -10      402.10      530.26     98.88 o 
   2   9 -10      255.43      196.37     95.50 o 
   3   9 -10      515.17      401.77    111.08 o 
   4   9 -10      148.12      147.03     93.76 o 
   5   9 -10      232.43      342.70     85.44 o 
   6   9 -10      259.25      277.79    128.13 o 
   7   9 -10      346.35      313.80     91.66 o 
   8   9 -10      202.15      504.90    106.83 o 
   9   9 -10       43.06      167.48     89.25 o 
  10   9 -10      341.51      580.53    117.62 o 
  11   9 -10      177.23      258.41    100.13 o 
  12   9 -10      714.12      794.08    131.87 o 
  13   9 -10       98.50      225.33    107.44 o 
   0  10 -10     1158.23     1689.80    390.06 o 
   1  10 -10      326.45      606.75    104.97 o 
   2  10 -10      860.77     1237.35    218.44 o 
   3  10 -10      684.95      566.00    120.53 o 
   4  10 -10      671.41      883.46    144.35 o 
   5  10 -10      154.37       14.61     86.97 o 
   6  10 -10      194.65      106.97     92.27 o 
   7  10 -10      458.11      643.98    115.50 o 
   8  10 -10      146.05      -30.31     78.35 o 
   9  10 -10       10.82       60.37     89.44 o 
  10  10 -10      151.34      204.22    159.71 o 
  11  10 -10      291.10      407.12    118.94 o 
  12  10 -10       50.64       85.61     93.50 o 
  13  10 -10      306.09      674.82    213.97 o 
   1  11 -10      467.38      351.17     89.59 o 
   2  11 -10      192.62      314.64    120.27 o 
   3  11 -10      237.34      210.46    105.27 o 
   4  11 -10      473.28      539.51    123.36 o 
   5  11 -10      598.78      733.17    145.27 o 
   6  11 -10      217.41      130.85     97.07 o 
   7  11 -10       23.89       82.54    103.13 o 
   8  11 -10       45.16      116.46     92.62 o 
   9  11 -10       23.84     -114.94     76.62 o 
  10  11 -10       55.52      157.05     96.95 o 
  11  11 -10      219.62      264.02    103.54 o 
  12  11 -10      114.49      409.98    133.82 o 
   0  12 -10      694.89      589.60    157.49 o 
   1  12 -10       14.01       61.45    108.47 o 
   2  12 -10       77.75      195.83     95.43 o 
   3  12 -10        4.48       88.07    105.04 o 
   4  12 -10      752.86     1033.03    154.26 o 
   5  12 -10       22.59      161.15     98.27 o 
   6  12 -10      706.72      684.06    139.90 o 
   7  12 -10       83.51       74.56    108.06 o 
   8  12 -10      552.87      690.78    218.00 o 
   9  12 -10       14.00      153.56    119.08 o 
  10  12 -10       76.67      173.85    112.02 o 
  11  12 -10       30.60     -147.52    129.77 o 
   1  13 -10       14.66       38.44     90.87 o 
   2  13 -10      299.12      376.17    113.69 o 
   3  13 -10       78.83      111.21    100.74 o 
   4  13 -10      446.76      514.58    224.95 o 
   5  13 -10       35.51      107.98    105.01 o 
   6  13 -10      189.26      189.49    117.82 o 
   7  13 -10       75.47      123.98    117.14 o 
   8  13 -10       69.31      174.25    123.86 o 
   9  13 -10       70.86       83.23    117.23 o 
   0  14 -10       36.53      -95.16    103.57 o 
   1  14 -10      111.14      173.56    104.90 o 
   2  14 -10       48.79      100.18     97.52 o 
   3  14 -10      255.11      451.34    129.89 o 
   4  14 -10      310.85      198.95    116.10 o 
   5  14 -10       46.13      -83.60    107.45 o 
   6  14 -10      103.75      289.06    137.72 o 
   7  14 -10        4.87       45.23    128.89 o 
   8  14 -10      253.88       80.03    224.31 o 
   1  15 -10        2.77      119.85    110.44 o 
   2  15 -10       98.79       45.84    114.87 o 
   3  15 -10       89.53      236.05    126.06 o 
   4  15 -10        5.37      -56.25    110.78 o 
   5  15 -10       63.49       19.14    144.95 o 
   6  15 -10       52.33       27.54    153.52 o 
   0  16 -10      262.41      294.06    246.33 o 
   1  16 -10      116.70      193.73    133.23 o 
   2  16 -10       79.72      -93.60    153.45 o 
   2   0  -9     1843.57     2062.03    168.38 o 
   4   0  -9      543.34      553.01     95.27 o 
   6   0  -9     3833.00     3394.46    223.88 o 
   8   0  -9     9121.76     9020.17    350.78 o 
  10   0  -9      330.29      401.87    176.03 o 
  12   0  -9      902.93     1028.75    191.09 o 
  14   0  -9      505.24      284.62    136.49 o 
  16   0  -9      226.46      530.48    174.51 o 
   0   1  -9    13839.74    12370.99    502.11 o 
   1   1  -9      138.07      192.91     39.26 o 
   2   1  -9     1329.67     1339.71     83.52 o 
   3   1  -9     3499.94     3553.45    130.25 o 
   4   1  -9     4092.40     3851.97    202.20 o 
   5   1  -9     1128.22     1203.22     92.60 o 
   6   1  -9     1036.79     1084.86     89.34 o 
   7   1  -9      458.90      557.99     68.06 o 
   8   1  -9      397.73      517.83     82.63 o 
   9   1  -9     1673.50     1723.93    133.77 o 
  10   1  -9      258.42      270.63     75.59 o 
  11   1  -9       48.83      135.13     81.29 o 
  12   1  -9      838.76      847.22    125.84 o 
  13   1  -9      243.25      215.80     91.66 o 
  14   1  -9     2333.17     2394.27    203.00 o 
  15   1  -9       34.39      238.87     98.31 o 
  16   1  -9       84.88       56.21     92.94 o 
  17   1  -9       32.00      174.24    106.92 o 
   1   2  -9     1418.81     1862.54    146.25 o 
   2   2  -9      164.67      174.75     43.93 o 
   3   2  -9     2992.59     3197.98    172.00 o 
   4   2  -9     1214.93     1445.99    108.83 o 
   5   2  -9     2174.93     2100.64    120.16 o 
   6   2  -9     1463.91     1513.83    119.40 o 
   7   2  -9        0.27      -23.71     52.66 o 
   8   2  -9     1243.96     1328.55    119.27 o 
   9   2  -9       64.90      101.19     64.07 o 
  10   2  -9      729.95      651.44     98.05 o 
  11   2  -9      742.28     1147.59    141.34 o 
  12   2  -9      551.75      808.44    123.11 o 
  13   2  -9      147.78      251.40     87.88 o 
  14   2  -9       44.73       20.66     93.56 o 
  15   2  -9      149.57      128.02    104.59 o 
  16   2  -9       13.01      203.89    123.70 o 
  17   2  -9      609.84      592.14    184.74 o 
   0   3  -9      805.29      847.51    104.01 o 
   1   3  -9       44.23        8.09     35.31 o 
   2   3  -9       73.72      117.68     40.39 o 
   3   3  -9      793.44      903.56     73.87 o 
   4   3  -9     4823.65     4243.00    170.61 o 
   5   3  -9     4063.08     4139.32    280.13 o 
   6   3  -9      604.94      703.73    101.62 o 
   7   3  -9      203.10      210.50     74.93 o 
   8   3  -9     1804.71     1615.96    144.49 o 
   9   3  -9     5514.99     5617.14    335.93 o 
  10   3  -9     1182.58     1457.84    147.11 o 
  11   3  -9      149.07      266.97     88.72 o 
  12   3  -9      185.17      277.19     92.79 o 
  13   3  -9      341.46      545.22    133.52 o 
  14   3  -9       62.76      188.87    120.15 o 
  15   3  -9       85.33       29.15    181.05 o 
  16   3  -9        2.26      130.92    128.35 o 
  17   3  -9       50.88       92.82    241.93 o 
   1   4  -9     1078.85     1159.64     83.13 o 
   2   4  -9      731.09      891.68     74.59 o 
   3   4  -9     2734.59     2877.84    137.90 o 
   4   4  -9     6430.76     6432.97    244.68 o 
   5   4  -9       91.46       67.02     63.18 o 
   6   4  -9      448.29      385.62     83.35 o 
   7   4  -9       54.31       43.26     61.95 o 
   8   4  -9      393.77      437.61     95.32 o 
   9   4  -9       13.28      -18.56     63.77 o 
  10   4  -9      142.82      274.41     85.82 o 
  11   4  -9      170.71       85.08     80.00 o 
  12   4  -9      654.31      622.35    113.24 o 
  13   4  -9      780.88      841.36    127.43 o 
  14   4  -9      695.57      705.42    142.53 o 
  15   4  -9       25.63      -29.78     92.90 o 
  16   4  -9       31.21       67.87    114.13 o 
   0   5  -9      777.88      944.34    108.87 o 
   1   5  -9     7238.64     7044.83    193.59 o 
   2   5  -9      175.89      132.57     50.20 o 
   3   5  -9       23.42      -27.02     42.59 o 
   4   5  -9     2349.02     2204.32    159.06 o 
   5   5  -9     5785.33     5663.85    235.72 o 
   6   5  -9      179.59      161.70     72.22 o 
   7   5  -9      181.37      400.84     86.17 o 
   8   5  -9      335.60      328.58     86.50 o 
   9   5  -9      899.81     1216.20    136.05 o 
  10   5  -9     1201.22     1244.42    155.97 o 
  11   5  -9      432.50      387.99    102.73 o 
  12   5  -9       86.22       55.57     77.89 o 
  13   5  -9     1639.59     1534.93    165.94 o 
  14   5  -9       39.34      -64.30     92.09 o 
  15   5  -9      398.21      474.32    137.57 o 
  16   5  -9       68.75      206.23    122.65 o 
   1   6  -9     1845.58     1987.26    123.99 o 
   2   6  -9       55.31        4.03     45.45 o 
   3   6  -9     1926.84     1937.48    148.11 o 
   4   6  -9       66.95       14.18     59.46 o 
   5   6  -9     4374.37     4002.64    214.73 o 
   6   6  -9       10.29       52.53     62.36 o 
   7   6  -9      813.10      801.02    109.45 o 
   8   6  -9      167.06      250.07     83.36 o 
   9   6  -9     2672.51     3166.28    212.15 o 
  10   6  -9      133.24      215.48     85.31 o 
  11   6  -9      127.29       91.88     80.62 o 
  12   6  -9       33.71      -14.61     80.28 o 
  13   6  -9     1097.85     1578.13    179.89 o 
  14   6  -9      128.34       79.48     84.09 o 
  15   6  -9       39.76      120.60    108.20 o 
  16   6  -9       14.61      -38.00    138.25 o 
   0   7  -9      114.39      115.39     91.36 o 
   1   7  -9     8978.75     9003.03    266.28 o 
   2   7  -9      363.61      303.84     76.85 o 
   3   7  -9       74.03      168.08     82.75 o 
   4   7  -9     1297.70     1399.89    134.89 o 
   5   7  -9     4043.17     3717.73    213.99 o 
   6   7  -9       14.98       43.15     67.20 o 
   7   7  -9      446.08      621.01    153.93 o 
   8   7  -9       54.36       60.97     71.71 o 
   9   7  -9      394.46      383.33     93.89 o 
  10   7  -9      502.14      617.61    167.34 o 
  11   7  -9       24.78       46.39     80.19 o 
  12   7  -9      129.51      193.07     88.27 o 
  13   7  -9     1897.57     1692.92    185.03 o 
  14   7  -9       26.32      115.70     86.38 o 
  15   7  -9      347.40      466.55    114.73 o 
   1   8  -9     1530.17     1660.51    162.62 o 
   2   8  -9      404.94      480.47     88.08 o 
   3   8  -9       61.82      111.09     64.75 o 
   4   8  -9     5380.10     5429.07    241.83 o 
   5   8  -9      308.58      283.22     82.33 o 
   6   8  -9      593.38      612.20    102.60 o 
   7   8  -9     1183.09     1327.17    140.12 o 
   8   8  -9      358.35      298.27     86.88 o 
   9   8  -9      382.09      370.09    159.85 o 
  10   8  -9      325.78      642.34    119.41 o 
  11   8  -9       20.66      -71.62     71.04 o 
  12   8  -9      206.86      248.58    111.10 o 
  13   8  -9      403.84      193.50    152.45 o 
  14   8  -9       11.77      -29.62     83.92 o 
  15   8  -9       34.01      159.62    104.06 o 
   0   9  -9      118.83       37.44     89.23 o 
   1   9  -9       97.93       19.89     61.08 o 
   2   9  -9      415.62      505.07    146.30 o 
   3   9  -9      278.82      108.78     85.47 o 
   4   9  -9     1289.67     1565.00    143.34 o 
   5   9  -9      599.79      661.98    102.55 o 
   6   9  -9     1231.44     1330.65    172.32 o 
   7   9  -9      693.23      781.63    117.56 o 
   8   9  -9     1569.33     1761.93    162.65 o 
   9   9  -9     1447.88     1243.08    159.33 o 
  10   9  -9      991.76     1037.96    137.28 o 
  11   9  -9       31.65      -21.82     89.50 o 
  12   9  -9      295.94      398.96    121.34 o 
  13   9  -9       36.46      199.18     92.64 o 
  14   9  -9       18.08       91.38    171.10 o 
   1  10  -9      952.16      774.92    109.37 o 
   2  10  -9       10.15      -66.76     59.75 o 
   3  10  -9      800.34      962.69    227.63 o 
   4  10  -9     1226.86     1425.73    207.21 o 
   5  10  -9      109.82      109.90     79.96 o 
   6  10  -9       97.81      141.38     76.94 o 
   7  10  -9      140.09      167.11     79.71 o 
   8  10  -9      135.86      193.33     81.48 o 
   9  10  -9      311.86      292.34     96.81 o 
  10  10  -9       28.10      149.42     86.06 o 
  11  10  -9      131.21      324.80     97.80 o 
  12  10  -9       31.98       28.78     81.74 o 
  13  10  -9       97.90      124.75     96.24 o 
  14  10  -9        4.56      194.92    126.35 o 
   0  11  -9     3507.19     4083.36    320.44 o 
   1  11  -9      444.06      406.35     90.87 o 
   2  11  -9       24.13       86.91    107.27 o 
   3  11  -9      106.70      191.02     95.05 o 
   4  11  -9      367.98      364.88    106.44 o 
   5  11  -9      360.48      244.75    171.39 o 
   6  11  -9      125.97      145.90     91.67 o 
   7  11  -9       12.82       27.35     71.28 o 
   8  11  -9      477.80      724.79    116.94 o 
   9  11  -9     1750.08     1626.27    165.42 o 
  10  11  -9      722.97     1134.76    145.08 o 
  11  11  -9       40.18      153.17     91.41 o 
  12  11  -9      166.18      273.70    104.33 o 
  13  11  -9        7.45       70.05    121.05 o 
   1  12  -9       83.60      139.12     78.19 o 
   2  12  -9      205.51      176.24     96.62 o 
   3  12  -9      131.66      314.63    100.54 o 
   4  12  -9      192.79      210.70     91.53 o 
   5  12  -9      274.86      147.31     87.86 o 
   6  12  -9      233.72      470.59    117.88 o 
   7  12  -9       40.18      126.70    111.53 o 
   8  12  -9     2120.22     2169.13    186.33 o 
   9  12  -9      501.46      476.27    105.14 o 
  10  12  -9       56.23       74.20     95.22 o 
  11  12  -9       66.73      106.94     91.89 o 
  12  12  -9      218.90      245.84    291.85 o 
   0  13  -9     6560.31     5878.32    395.43 o 
   1  13  -9      322.40      278.46     87.21 o 
   2  13  -9       25.39       29.68     84.72 o 
   3  13  -9      231.41      315.05    106.95 o 
   4  13  -9      295.62      201.81    104.22 o 
   5  13  -9      208.39      390.66    116.41 o 
   6  13  -9       75.03       -0.47     99.93 o 
   7  13  -9       12.33       84.96    111.11 o 
   8  13  -9      113.86      111.77    132.78 o 
   9  13  -9       19.95       64.96    112.53 o 
  10  13  -9        6.00      -54.72    106.72 o 
  11  13  -9      114.95       -3.67    166.67 o 
   1  14  -9      389.27      319.28     97.12 o 
   2  14  -9      283.20      327.67    109.54 o 
   3  14  -9      257.77      200.65     98.21 o 
   4  14  -9      200.77       -7.85     98.78 o 
   5  14  -9      312.54      446.53    131.18 o 
   6  14  -9      248.16      185.61    120.88 o 
   7  14  -9        6.28       33.10    118.63 o 
   8  14  -9      217.95      171.12    121.04 o 
   9  14  -9       15.71      108.64    120.01 o 
   0  15  -9       52.48      131.29    127.25 o 
   1  15  -9       87.71      259.32    111.46 o 
   2  15  -9       29.91      -42.72    137.55 o 
   3  15  -9      170.09      222.46    113.43 o 
   4  15  -9      444.26      300.26    119.50 o 
   5  15  -9      454.24      722.35    168.74 o 
   6  15  -9       99.05      105.64    124.81 o 
   7  15  -9       82.07      223.79    136.62 o 
   8  15  -9       18.61      177.68    248.53 o 
   1  16  -9       13.32       12.20    109.82 o 
   2  16  -9       75.11      -26.53    106.65 o 
   3  16  -9      208.26      430.65    146.23 o 
   4  16  -9      112.81      164.53    129.16 o 
   5  16  -9       86.93      -42.05    138.62 o 
   0   0  -8    66670.50    65187.51   2034.00 o 
   2   0  -8     3869.58     3975.31    188.44 o 
   4   0  -8     2748.20     2753.21    177.60 o 
   6   0  -8    18016.50    17218.32    530.17 o 
   8   0  -8     2575.88     2824.43    279.86 o 
  10   0  -8      701.45      765.28    151.91 o 
  12   0  -8      997.97     1062.04    188.84 o 
  14   0  -8     1947.12     2464.24    282.91 o 
  16   0  -8       24.06      -37.52    112.64 o 
  18   0  -8      180.10      406.77    168.80 o 
   1   1  -8     2944.86     2995.48    106.62 o 
   2   1  -8    18058.52    17408.84    341.11 o 
   3   1  -8     9027.14     9085.14    206.59 o 
   4   1  -8      265.89      293.03     51.18 o 
   5   1  -8     2114.03     2171.41    134.63 o 
   6   1  -8     2656.62     2760.26    128.03 o 
   7   1  -8      271.64      235.41     49.13 o 
   8   1  -8     4740.65     5465.94    173.93 o 
   9   1  -8       23.14       28.31     49.03 o 
  10   1  -8       51.57      163.23     62.28 o 
  11   1  -8     2312.85     2650.01    163.16 o 
  12   1  -8     2375.79     2347.69    184.17 o 
  13   1  -8      143.24       50.16     72.30 o 
  14   1  -8      926.00     1083.72    174.76 o 
  15   1  -8       47.14       -4.79     75.23 o 
  16   1  -8        9.49      101.93     87.15 o 
  17   1  -8      106.18      171.12    122.93 o 
  18   1  -8       42.37       48.12    137.72 o 
   0   2  -8     6864.56     6854.37    257.24 o 
   1   2  -8      494.23      500.14     53.04 o 
   2   2  -8     1359.64     1240.00     79.84 o 
   3   2  -8    15369.18    14903.77    326.60 o 
   4   2  -8     6151.37     5570.09    149.49 o 
   5   2  -8     1425.00     1411.63    108.11 o 
   6   2  -8     4279.98     3800.64    146.53 o 
   7   2  -8     2092.96     1802.92    176.87 o 
   8   2  -8      595.49      718.55     95.24 o 
   9   2  -8     3965.56     4205.80    196.64 o 
  10   2  -8     2165.19     2516.73    171.53 o 
  11   2  -8     1967.15     1866.12    140.76 o 
  12   2  -8      116.34      204.88     75.14 o 
  13   2  -8      373.29      401.75     98.96 o 
  14   2  -8      444.01      487.58    104.22 o 
  15   2  -8     1544.38     1656.19    190.68 o 
  16   2  -8       18.72      188.78    111.45 o 
  17   2  -8      389.67      472.82    141.79 o 
   1   3  -8     1073.18     1121.62     78.55 o 
   2   3  -8     2878.09     2658.80    133.28 o 
   3   3  -8     5087.26     4978.95    147.93 o 
   4   3  -8     5964.99     5727.80    164.87 o 
   5   3  -8     2548.70     2784.68    132.65 o 
   6   3  -8      536.51      463.52    101.95 o 
   7   3  -8      133.73      141.86     63.65 o 
   8   3  -8     1628.86     1651.74    176.72 o 
   9   3  -8      405.21      358.54     79.52 o 
  10   3  -8      984.22      915.54    115.13 o 
  11   3  -8     1834.26     1850.02    160.71 o 
  12   3  -8      261.38      374.13     94.20 o 
  13   3  -8      148.56      160.32     81.00 o 
  14   3  -8       55.54       19.28     84.58 o 
  15   3  -8       45.10      168.16    102.31 o 
  16   3  -8      353.60      521.18    129.47 o 
  17   3  -8      480.37      575.85    202.43 o 
   0   4  -8      810.58      834.00     97.62 o 
   1   4  -8     1993.77     2358.01    107.95 o 
   2   4  -8     8945.23     8035.22    361.69 o 
   3   4  -8     3782.44     3699.36    186.43 o 
   4   4  -8     2612.59     2507.93    124.69 o 
   5   4  -8     3946.36     3676.43    207.77 o 
   6   4  -8     1611.36     1603.44    135.13 o 
   7   4  -8     1559.60     1639.99    135.44 o 
   8   4  -8     3208.05     3054.19    188.91 o 
   9   4  -8     2431.36     2732.17    243.83 o 
  10   4  -8     1390.71     1607.61    149.08 o 
  11   4  -8      157.18      156.61     75.11 o 
  12   4  -8     1552.44     1859.47    172.79 o 
  13   4  -8      488.09      350.40     98.26 o 
  14   4  -8      255.20      146.48     87.16 o 
  15   4  -8      333.64      529.29    128.75 o 
  16   4  -8      668.72      832.41    157.50 o 
  17   4  -8       68.68      216.61    129.34 o 
   1   5  -8     5335.49     5440.94    187.98 o 
   2   5  -8     4236.20     4031.32    174.82 o 
   3   5  -8      237.81      324.27     56.21 o 
   4   5  -8     2682.50     2873.84    205.96 o 
   5   5  -8     1628.26     1448.90    129.56 o 
   6   5  -8       12.65       47.76     57.41 o 
   7   5  -8      916.39     1017.43    113.60 o 
   8   5  -8     1014.88     1165.13    138.93 o 
   9   5  -8     1356.33     1467.19    141.47 o 
  10   5  -8     3297.95     3587.29    215.54 o 
  11   5  -8        0.70       47.61     67.69 o 
  12   5  -8      339.89      431.03    101.86 o 
  13   5  -8     1336.49     1633.71    161.69 o 
  14   5  -8      225.42      344.18    110.01 o 
  15   5  -8     1040.95     1236.65    192.60 o 
  16   5  -8      207.96      187.36    120.57 o 
  17   5  -8       10.29      170.00    148.35 o 
   0   6  -8      960.39     1223.52    180.08 o 
   1   6  -8     7223.31     7350.82    279.40 o 
   2   6  -8      694.38      499.96     67.65 o 
   3   6  -8      166.91      279.07     82.41 o 
   4   6  -8      395.89      414.46     80.05 o 
   5   6  -8     3952.98     3881.63    203.31 o 
   6   6  -8       48.03       65.10     82.77 o 
   7   6  -8    13119.76    11963.16    377.47 o 
   8   6  -8      390.33      399.03     83.81 o 
   9   6  -8      435.00      551.66     97.42 o 
  10   6  -8       20.50      -88.34     58.90 o 
  11   6  -8      777.52      767.44    119.58 o 
  12   6  -8       73.40      -77.61     67.90 o 
  13   6  -8     1339.17     1691.70    191.99 o 
  14   6  -8       57.38       55.82     79.32 o 
  15   6  -8      199.85      266.15     96.15 o 
  16   6  -8       75.55       38.24     90.42 o 
  17   6  -8      103.68      112.09    158.47 o 
   1   7  -8     7353.94     6838.74    217.24 o 
   2   7  -8     1235.42     1156.63     96.91 o 
   3   7  -8      480.65      597.12     77.84 o 
   4   7  -8     1214.15     1386.29    142.82 o 
   5   7  -8     1685.89     1708.98    141.79 o 
   6   7  -8      400.68      578.71     91.21 o 
   7   7  -8      162.85      232.07     77.46 o 
   8   7  -8       82.41      103.44     71.31 o 
   9   7  -8      517.69      606.82    100.16 o 
  10   7  -8      315.95      231.70     95.22 o 
  11   7  -8      508.04      367.15    120.38 o 
  12   7  -8      305.38      528.90    210.42 o 
  13   7  -8     1121.71     1523.02    292.23 o 
  14   7  -8       62.02      -72.16    116.30 o 
  15   7  -8      453.66      543.59    116.81 o 
  16   7  -8       29.62      116.51     88.68 o 
   0   8  -8       79.19      143.99     87.19 o 
   1   8  -8     1663.50     1603.84    169.35 o 
   2   8  -8     1871.37     2289.05    132.14 o 
   3   8  -8      300.71      288.07     61.07 o 
   4   8  -8     2088.08     2358.77    163.17 o 
   5   8  -8     2284.33     2293.95    248.32 o 
   6   8  -8     1433.33     1243.95    129.37 o 
   7   8  -8     2707.77     2669.10    185.20 o 
   8   8  -8      659.79      806.41    115.53 o 
   9   8  -8      520.52      762.34    114.52 o 
  10   8  -8     1647.39     1894.56    174.28 o 
  11   8  -8     1481.06     1340.78    185.62 o 
  12   8  -8      318.32      318.86    104.17 o 
  13   8  -8      119.43      301.99    122.67 o 
  14   8  -8       11.45       53.30     83.93 o 
  15   8  -8       71.49      233.17     95.21 o 
  16   8  -8      452.05      357.75    132.69 o 
   1   9  -8      775.12      758.30    102.29 o 
   2   9  -8     2147.07     1838.61    147.64 o 
   3   9  -8     2025.50     2017.65    143.50 o 
   4   9  -8     2501.00     2786.22    178.64 o 
   5   9  -8      500.15      426.34     87.66 o 
   6   9  -8      760.94      843.32    111.97 o 
   7   9  -8      127.29       70.06     70.58 o 
   8   9  -8     1516.78     1316.40    264.78 o 
   9   9  -8      113.43       36.77     74.97 o 
  10   9  -8     1410.31     1611.81    165.11 o 
  11   9  -8      121.11      116.99     87.11 o 
  12   9  -8      395.71      441.73    107.35 o 
  13   9  -8       50.31      253.83     95.43 o 
  14   9  -8       45.39       80.56     88.50 o 
  15   9  -8       76.94       63.30     93.30 o 
   0  10  -8     2614.52     2561.00    344.90 o 
   1  10  -8      317.29      326.82     85.06 o 
   2  10  -8     2036.36     2053.83    158.59 o 
   3  10  -8     2189.67     2181.62    163.24 o 
   4  10  -8     1386.78     1652.08    143.80 o 
   5  10  -8      307.40      273.86     82.22 o 
   6  10  -8      388.68      337.02     83.79 o 
   7  10  -8      457.75      456.37     94.81 o 
   8  10  -8      264.67      392.89     97.26 o 
   9  10  -8     1057.29      894.40    127.03 o 
  10  10  -8      987.56     1195.11    144.94 o 
  11  10  -8     1526.96     1530.38    184.40 o 
  12  10  -8        1.67      159.90     85.14 o 
  13  10  -8       80.89       71.60     98.13 o 
  14  10  -8      338.09      333.93    128.65 o 
   1  11  -8      311.72      294.43     80.96 o 
   2  11  -8      453.58      531.04     93.98 o 
   3  11  -8     1729.13     1658.75    150.32 o 
   4  11  -8      304.51      231.01     91.51 o 
   5  11  -8      411.01      415.20     86.75 o 
   6  11  -8      404.67      525.74     99.22 o 
   7  11  -8      202.76      280.91     83.77 o 
   8  11  -8     1523.44     1728.77    162.78 o 
   9  11  -8      161.81      245.07     94.05 o 
  10  11  -8      258.70      216.40     87.42 o 
  11  11  -8      341.94      553.05    110.56 o 
  12  11  -8      411.61      457.12    112.76 o 
  13  11  -8      180.57      149.60     98.51 o 
  14  11  -8      119.59      265.09    143.13 o 
   0  12  -8     4747.68     4593.51    348.94 o 
   1  12  -8      120.24      116.07    100.15 o 
   2  12  -8      548.20      611.56    100.69 o 
   3  12  -8      249.95      246.03    100.00 o 
   4  12  -8      718.04      940.04    205.39 o 
   5  12  -8      617.33      514.55    117.52 o 
   6  12  -8     1221.95     1039.55    151.56 o 
   7  12  -8        5.48      -30.22     66.72 o 
   8  12  -8     1318.87     1479.95    151.91 o 
   9  12  -8       69.41      124.03     86.60 o 
  10  12  -8       83.66       52.16     84.20 o 
  11  12  -8       52.98        4.10    101.79 o 
  12  12  -8      244.33      340.26    137.74 o 
  13  12  -8       30.77      218.43    173.64 o 
   1  13  -8      223.21      209.15     83.30 o 
   2  13  -8      441.76      518.53    107.14 o 
   3  13  -8      121.91      -17.83    110.89 o 
   4  13  -8       55.46      -17.11    100.23 o 
   5  13  -8      607.78      624.30    190.50 o 
   6  13  -8      350.07      448.53    119.41 o 
   7  13  -8      169.65       76.82     95.31 o 
   8  13  -8      462.81      571.25    109.79 o 
   9  13  -8       59.00      120.49     89.76 o 
  10  13  -8       39.41      256.12     96.56 o 
  11  13  -8      228.07      364.65    115.90 o 
  12  13  -8      654.52      437.96    221.37 o 
   0  14  -8      648.90      446.58    138.38 o 
   1  14  -8      387.78      360.82    110.80 o 
   2  14  -8      376.51      420.66    108.29 o 
   3  14  -8      879.19      883.34    144.95 o 
   4  14  -8      552.70      756.33    154.82 o 
   5  14  -8      314.61      368.95    137.32 o 
   6  14  -8      779.97      911.35    152.60 o 
   7  14  -8       88.71      186.95    109.28 o 
   8  14  -8      138.96      136.18    118.45 o 
   9  14  -8      372.50      560.98    198.72 o 
  10  14  -8      128.28      147.30    106.39 o 
   1  15  -8       56.48      147.55     81.60 o 
   2  15  -8       15.06       88.16     88.57 o 
   3  15  -8      486.76      535.74    128.13 o 
   4  15  -8      138.41      298.86    117.79 o 
   5  15  -8      105.76       65.15    105.26 o 
   6  15  -8      284.35      212.19    111.90 o 
   7  15  -8        1.63        2.12    116.55 o 
   8  15  -8      106.75       87.29    157.46 o 
   0  16  -8      162.70      115.88    127.79 o 
   1  16  -8      127.49      126.12    105.87 o 
   2  16  -8      356.44      470.52    135.52 o 
   3  16  -8      417.08      547.57    166.26 o 
   4  16  -8       56.98      -59.99    107.78 o 
   5  16  -8      299.72      308.52    132.09 o 
   6  16  -8       51.36      -22.77    149.64 o 
   7  16  -8       51.15      107.93    213.66 o 
   1  17  -8       79.34      157.69    100.80 o 
   2  17  -8      178.44      186.05    141.54 o 
   3  17  -8       73.48      -27.55    164.84 o 
   4  17  -8       61.78       48.93    125.25 o 
   2   0  -7     1698.66     1859.20    112.23 o 
   4   0  -7    12038.73    11642.25    381.08 o 
   6   0  -7    13888.26    11936.05    466.60 o 
   8   0  -7     2021.53     1826.17    148.62 o 
  10   0  -7      876.26      992.45    132.17 o 
  12   0  -7     2309.21     2226.06    247.25 o 
  14   0  -7     1783.07     1633.67    273.31 o 
  16   0  -7       75.73       69.89    155.29 o 
  18   0  -7     1179.65     1415.65    235.81 o 
   0   1  -7     2977.85     2867.24    127.64 o 
   1   1  -7     4949.40     4878.70    127.26 o 
   2   1  -7    29205.45    28821.00    512.43 o 
   3   1  -7     6550.98     6233.20    152.83 o 
   4   1  -7      730.48      679.39     61.96 o 
   5   1  -7      854.94      960.39     79.38 o 
   6   1  -7    13655.82    12514.65    288.86 o 
   7   1  -7      133.45      132.99     48.28 o 
   8   1  -7     8183.39     8858.58    226.82 o 
   9   1  -7      918.64      929.58     80.02 o 
  10   1  -7     3449.92     3725.47    178.49 o 
  11   1  -7      334.91      302.84     69.39 o 
  12   1  -7     4241.89     4325.26    195.42 o 
  13   1  -7     1556.05     1621.95    152.07 o 
  14   1  -7      559.47      458.33    103.22 o 
  15   1  -7     1447.07     1212.19    169.83 o 
  16   1  -7       34.00       76.25     79.59 o 
  17   1  -7       96.51       39.92     84.69 o 
  18   1  -7        1.03      131.00    119.05 o 
   1   2  -7     1003.15     1049.75     69.66 o 
   2   2  -7     4225.58     4302.58    128.88 o 
   3   2  -7    10188.26    10213.06    219.66 o 
   4   2  -7     1003.71      921.29     60.12 o 
   5   2  -7     6287.08     6274.68    175.74 o 
   6   2  -7     5171.42     5232.41    210.26 o 
   7   2  -7      469.31      612.34     62.41 o 
   8   2  -7      907.17      883.56     90.11 o 
   9   2  -7     4601.87     3929.97    176.65 o 
  10   2  -7     2837.91     2799.38    173.84 o 
  11   2  -7     3753.56     4236.52    197.38 o 
  12   2  -7       53.21      -46.44     52.15 o 
  13   2  -7      221.64      473.38     83.44 o 
  14   2  -7      632.94      831.50    120.52 o 
  15   2  -7      183.13      270.78    105.16 o 
  16   2  -7      426.17      498.96    120.52 o 
  17   2  -7      355.24      355.98    114.95 o 
  18   2  -7      143.89      236.27    141.94 o 
   0   3  -7     9473.17     9704.07    312.71 o 
   1   3  -7     9635.33     9201.16    216.21 o 
   2   3  -7    19073.29    18509.94    374.60 o 
   3   3  -7    16640.21    16622.63    346.99 o 
   4   3  -7      921.36     1061.83     69.07 o 
   5   3  -7      666.02      647.29    104.25 o 
   6   3  -7     1718.09     1645.84     98.04 o 
   7   3  -7     1216.90     1050.82    104.88 o 
   8   3  -7      638.33      669.01     91.21 o 
   9   3  -7     1408.07     1339.52    136.18 o 
  10   3  -7     1310.19     1307.14    183.83 o 
  11   3  -7     2994.69     3088.56    222.22 o 
  12   3  -7      902.37     1041.04    144.18 o 
  13   3  -7     1782.16     1994.97    171.36 o 
  14   3  -7      990.24     1523.60    153.64 o 
  15   3  -7      866.44     1117.71    154.90 o 
  16   3  -7     2559.88     2616.74    314.06 o 
  17   3  -7      306.35      438.09    226.16 o 
  18   3  -7        2.93      140.90    117.32 o 
   1   4  -7     3147.38     3218.45    112.65 o 
   2   4  -7     2889.85     2791.25    105.00 o 
   3   4  -7     1249.11     1086.14     71.39 o 
   4   4  -7     7380.34     7256.15    182.48 o 
   5   4  -7     1295.54     1231.45    107.99 o 
   6   4  -7     2622.97     2514.78    158.14 o 
   7   4  -7      199.74      326.69    116.73 o 
   8   4  -7     6860.83     6784.23    265.36 o 
   9   4  -7      830.97      887.98    104.90 o 
  10   4  -7     2330.80     2585.63    177.49 o 
  11   4  -7      970.83      994.35    119.95 o 
  12   4  -7      804.05     1007.54    129.34 o 
  13   4  -7      643.63      654.30    177.95 o 
  14   4  -7      598.00      761.37    117.03 o 
  15   4  -7      390.72      376.58    102.87 o 
  16   4  -7      121.18       75.03     99.76 o 
  17   4  -7       11.42      -10.75    123.89 o 
  18   4  -7      487.87      557.23    190.16 o 
   0   5  -7     4548.12     4123.82    372.58 o 
   1   5  -7     3933.61     3884.80    126.03 o 
   2   5  -7     4263.55     4128.80    202.31 o 
   3   5  -7     4219.65     3789.81    225.06 o 
   4   5  -7      987.71      923.58    103.19 o 
   5   5  -7     3532.29     3331.28    232.03 o 
   6   5  -7      332.69      322.72     70.46 o 
   7   5  -7    13973.61    13623.58    427.83 o 
   8   5  -7     1792.30     1911.26    148.78 o 
   9   5  -7     1231.93     1560.84    135.51 o 
  10   5  -7     2018.57     2309.22    169.33 o 
  11   5  -7     2776.18     2830.44    195.72 o 
  12   5  -7      324.05      451.10     96.41 o 
  13   5  -7     1292.06     1272.07    145.53 o 
  14   5  -7      692.20      757.78    121.60 o 
  15   5  -7       79.70      112.63     78.20 o 
  16   5  -7      814.86      930.79    170.51 o 
  17   5  -7       15.55      181.84    134.09 o 
   1   6  -7    11515.01    11181.20    259.43 o 
   2   6  -7      466.98      588.44     55.69 o 
   3   6  -7     1018.85     1035.44     83.98 o 
   4   6  -7     1797.77     1956.33    113.65 o 
   5   6  -7     7658.31     7367.19    253.56 o 
   6   6  -7      132.15       80.30     61.41 o 
   7   6  -7     1756.98     2021.68    197.65 o 
   8   6  -7      333.58      252.75     74.25 o 
   9   6  -7     1050.38      945.96    114.47 o 
  10   6  -7       66.09       19.79     61.84 o 
  11   6  -7      403.06      231.22     83.90 o 
  12   6  -7      363.58      450.09    103.68 o 
  13   6  -7      243.11       95.19     81.88 o 
  14   6  -7      147.89       30.96     78.16 o 
  15   6  -7     1066.15     1294.85    153.31 o 
  16   6  -7       45.70       65.07     83.54 o 
  17   6  -7      451.33      525.00    145.23 o 
   0   7  -7     2030.44     2076.29    141.55 o 
   1   7  -7      828.47      920.88    103.87 o 
   2   7  -7     3679.76     4011.66    171.01 o 
   3   7  -7     3406.01     3306.44    139.98 o 
   4   7  -7      958.01     1032.46     88.07 o 
   5   7  -7     1098.48     1024.18    108.53 o 
   6   7  -7      524.80      430.16     80.43 o 
   7   7  -7    13337.18    12874.63    455.22 o 
   8   7  -7       49.97       63.99     93.29 o 
   9   7  -7     1239.51     1421.05    175.27 o 
  10   7  -7      210.30      280.55     92.76 o 
  11   7  -7     3090.69     3113.47    210.60 o 
  12   7  -7      370.60      368.41    147.94 o 
  13   7  -7     1626.58     1508.19    159.59 o 
  14   7  -7      128.71      221.87     90.31 o 
  15   7  -7        1.67      -30.29     73.75 o 
  16   7  -7      294.91      403.79    116.37 o 
  17   7  -7       11.61       62.04    180.25 o 
   1   8  -7     2764.00     2744.94    132.16 o 
   2   8  -7      865.99      919.53     85.62 o 
   3   8  -7     1082.59     1168.35     93.60 o 
   4   8  -7     3105.75     3486.25    152.37 o 
   5   8  -7     3267.81     2884.85    174.98 o 
   6   8  -7     1028.40      989.10    110.94 o 
   7   8  -7      693.90      946.34    110.21 o 
   8   8  -7     1511.94     1684.12    146.42 o 
   9   8  -7       55.64       43.65     68.09 o 
  10   8  -7     2732.79     2861.96    309.29 o 
  11   8  -7       27.09       18.39     78.38 o 
  12   8  -7     1196.18     1473.03    156.98 o 
  13   8  -7       88.29      111.07     82.32 o 
  14   8  -7      442.14      657.34    127.17 o 
  15   8  -7      241.46      412.25    109.80 o 
  16   8  -7      123.86      -14.54     95.83 o 
   0   9  -7     5356.48     4694.05    294.58 o 
   1   9  -7     1157.73     1069.17    127.22 o 
   2   9  -7     9993.68     9935.22    277.52 o 
   3   9  -7     3989.65     3902.77    164.95 o 
   4   9  -7      965.22     1055.18     93.68 o 
   5   9  -7      235.13      233.46     71.58 o 
   6   9  -7      190.52      104.99     82.50 o 
   7   9  -7     1952.59     2161.64    164.94 o 
   8   9  -7      294.86      326.59     84.94 o 
   9   9  -7       91.53       79.34     73.71 o 
  10   9  -7      332.37      313.27     95.22 o 
  11   9  -7     1183.50     1337.20    203.63 o 
  12   9  -7      778.65     1021.50    137.28 o 
  13   9  -7      394.92      723.54    149.52 o 
  14   9  -7      767.30      643.75    120.57 o 
  15   9  -7      619.63     1095.40    164.78 o 
  16   9  -7      775.82     1121.82    218.00 o 
   1  10  -7      247.11      175.71     82.66 o 
   2  10  -7      255.58      378.75    114.35 o 
   3  10  -7     3467.42     3102.61    150.07 o 
   4  10  -7      397.58      278.16     61.62 o 
   5  10  -7     1895.31     2007.39    155.09 o 
   6  10  -7     1514.28     1711.51    149.07 o 
   7  10  -7      983.94      974.27    118.74 o 
   8  10  -7      949.36      877.91    121.40 o 
   9  10  -7     1108.56     1186.38    137.47 o 
  10  10  -7     2399.59     2324.19    189.19 o 
  11  10  -7     1422.86     1900.50    174.22 o 
  12  10  -7      470.22      481.52    113.53 o 
  13  10  -7       84.32      286.81    108.73 o 
  14  10  -7      339.18      576.21    142.40 o 
  15  10  -7        8.84       41.28    104.58 o 
   0  11  -7       41.94       71.56     97.65 o 
   1  11  -7     1200.39     1232.94    124.71 o 
   2  11  -7     5377.53     5087.40    229.37 o 
   3  11  -7      590.75      612.38     97.34 o 
   4  11  -7      763.02      685.99     99.23 o 
   5  11  -7      546.42      675.15    100.60 o 
   6  11  -7     3028.04     3057.18    198.66 o 
   7  11  -7      721.62      931.03    119.55 o 
   8  11  -7     1249.49     1311.37    180.80 o 
   9  11  -7     1291.79     1318.30    145.68 o 
  10  11  -7      150.04      181.56     85.30 o 
  11  11  -7       61.02      121.25     78.74 o 
  12  11  -7     1149.73     1339.02    245.36 o 
  13  11  -7      360.23      593.42    175.35 o 
  14  11  -7        4.31      167.65    103.13 o 
   1  12  -7        1.40        3.37     61.30 o 
   2  12  -7     2237.02     2465.32    176.16 o 
   3  12  -7      890.80      893.64    113.44 o 
   4  12  -7     1372.84     1471.26    239.22 o 
   5  12  -7      338.50      118.40     88.87 o 
   6  12  -7      937.30      821.58    159.44 o 
   7  12  -7      501.98      562.13    103.36 o 
   8  12  -7     1152.99     1004.96    159.76 o 
   9  12  -7       19.81      111.31     80.12 o 
  10  12  -7       19.84       59.52     78.39 o 
  11  12  -7       65.49      129.83     90.48 o 
  12  12  -7      229.62      423.44    121.91 o 
  13  12  -7       35.98      169.90    104.13 o 
  14  12  -7      316.59      369.68    205.95 o 
   0  13  -7     2238.41     2430.06    267.07 o 
   1  13  -7      229.29      311.58     96.81 o 
   2  13  -7      410.60      442.88     89.57 o 
   3  13  -7       26.71       74.32    108.57 o 
   4  13  -7      199.03      110.27    112.11 o 
   5  13  -7       36.96       52.56     82.78 o 
   6  13  -7     3653.03     3671.76    275.29 o 
   7  13  -7       16.35       27.15     74.42 o 
   8  13  -7     1000.22     1100.04    139.71 o 
   9  13  -7      124.59      152.96     86.30 o 
  10  13  -7      596.48      838.30    156.40 o 
  11  13  -7       56.87      204.84     96.94 o 
  12  13  -7      816.69      910.36    151.62 o 
  13  13  -7       79.51      -81.13    142.81 o 
   1  14  -7      123.53      219.35     83.25 o 
   2  14  -7     1358.99     1018.61    122.67 o 
   3  14  -7      157.60      214.35     83.36 o 
   4  14  -7      501.87      373.05    108.33 o 
   5  14  -7      258.59      293.40    102.80 o 
   6  14  -7      799.12      995.68    156.31 o 
   7  14  -7       98.03      198.57    107.20 o 
   8  14  -7      258.67       82.92    207.79 o 
   9  14  -7      381.58      353.74    123.72 o 
  10  14  -7       66.02       62.60    100.01 o 
  11  14  -7      897.54      868.31    152.65 o 
   0  15  -7       36.92      -52.71     90.72 o 
   1  15  -7     1046.24     1034.53    165.06 o 
   2  15  -7      924.22     1021.09    127.41 o 
   3  15  -7     1701.18     1785.01    197.87 o 
   4  15  -7        6.00      112.91     97.61 o 
   5  15  -7       41.93      196.48    106.50 o 
   6  15  -7      249.28      306.17    122.49 o 
   7  15  -7       14.22        7.10    169.79 o 
   8  15  -7       23.04     -116.40    126.04 o 
   9  15  -7       62.88      119.91    149.53 o 
   1  16  -7      141.35      185.02     81.88 o 
   2  16  -7       90.75      306.25     96.88 o 
   3  16  -7       95.34      238.03    115.54 o 
   4  16  -7      159.87      276.33    123.71 o 
   5  16  -7      220.06       88.79    131.92 o 
   6  16  -7       87.29        7.28    144.59 o 
   7  16  -7        2.82       53.53    151.54 o 
   8  16  -7      240.74       99.50    163.26 o 
   0  17  -7      168.75      130.64    136.80 o 
   1  17  -7       87.04      178.71    144.50 o 
   2  17  -7      229.21      273.51     95.36 o 
   3  17  -7      375.11      461.11    140.47 o 
   4  17  -7      177.75      244.04    166.39 o 
   5  17  -7      107.34      214.26    170.39 o 
   6  17  -7       69.24      275.78    175.29 o 
   1  18  -7      308.62      142.81    111.82 o 
   2  18  -7       55.68        3.27    143.76 o 
   0   0  -6   102407.27   104129.09   3136.62 o 
   2   0  -6    38120.90    36411.86    823.07 o 
   4   0  -6     6005.16     5933.48    220.85 o 
   6   0  -6      596.67      790.36     91.19 o 
   8   0  -6       36.57       20.56     42.24 o 
  10   0  -6     3235.86     3064.20    178.69 o 
  12   0  -6     4989.77     4673.35    242.42 o 
  14   0  -6     3316.66     2748.04    372.43 o 
  16   0  -6     2734.32     2221.17    259.17 o 
  18   0  -6      124.43      139.72    134.22 o 
   1   1  -6     3595.25     3521.59     98.97 o 
   2   1  -6      752.72      841.15     52.82 o 
   3   1  -6     2257.69     2229.72     82.97 o 
   4   1  -6     9797.67     9392.09    220.46 o 
   5   1  -6    14388.74    14615.21    311.13 o 
   6   1  -6     6747.19     6409.39    224.76 o 
   7   1  -6     1065.90     1092.02     74.35 o 
   8   1  -6    11812.97    11030.48    259.04 o 
   9   1  -6      820.78      989.23     76.56 o 
  10   1  -6     7403.57     7658.29    208.05 o 
  11   1  -6      864.48      749.27     85.11 o 
  12   1  -6     2098.39     2131.09    143.07 o 
  13   1  -6      604.55      696.70    104.62 o 
  14   1  -6      433.93      386.89    134.52 o 
  15   1  -6      436.45      594.31    103.50 o 
  16   1  -6       15.49       74.34     87.38 o 
  17   1  -6       46.03      108.73     84.46 o 
  18   1  -6      173.39      378.00    160.83 o 
  19   1  -6      115.76       26.30    141.03 o 
   0   2  -6    17567.47    17518.00    497.79 o 
   1   2  -6    10565.51    10039.99    222.37 o 
   2   2  -6    20544.55    20159.70    395.80 o 
   3   2  -6     4879.72     4611.37    118.38 o 
   4   2  -6    11679.16    11213.02    227.26 o 
   5   2  -6     3287.69     3268.32     96.91 o 
   6   2  -6     9024.35     8808.23    211.58 o 
   7   2  -6    15591.20    13669.12    304.96 o 
   8   2  -6     1663.43     1657.74     92.97 o 
   9   2  -6     9310.23     9348.42    232.95 o 
  10   2  -6      728.84      750.46     85.27 o 
  11   2  -6      182.27      249.19     63.70 o 
  12   2  -6     1545.38     1882.11    133.54 o 
  13   2  -6     1308.55     1254.19    113.55 o 
  14   2  -6      531.87      456.96     93.58 o 
  15   2  -6     1112.95     1083.58    205.82 o 
  16   2  -6     1096.95     1303.76    186.43 o 
  17   2  -6       93.20      165.77    102.52 o 
  18   2  -6      697.25      309.22    165.99 o 
  19   2  -6      239.83      251.31    163.72 o 
   1   3  -6    23516.89    23824.47    461.62 o 
   2   3  -6     9391.20     9057.31    208.62 o 
   3   3  -6     8569.07     8737.70    199.74 o 
   4   3  -6    11252.76    10987.79    239.41 o 
   5   3  -6     3257.36     3421.57    104.10 o 
   6   3  -6     2499.24     2430.53    108.87 o 
   7   3  -6     2832.59     2990.91    166.49 o 
   8   3  -6      578.02      579.30     79.52 o 
   9   3  -6     1181.37     1221.56    154.99 o 
  10   3  -6     1906.83     1733.00    146.88 o 
  11   3  -6       35.67      131.21     59.11 o 
  12   3  -6     1210.53     1102.74    121.22 o 
  13   3  -6      336.91      342.49    122.77 o 
  14   3  -6      760.74      818.11    111.97 o 
  15   3  -6     3065.52     3495.69    363.35 o 
  16   3  -6      793.64      796.58    192.69 o 
  17   3  -6     1094.86     1063.43    161.63 o 
  18   3  -6      174.17      206.49    119.32 o 
   0   4  -6     1264.01     1245.84     99.09 o 
   1   4  -6     4527.05     4459.68    138.59 o 
   2   4  -6     2047.24     2256.85     90.40 o 
   3   4  -6    14016.42    13290.48    286.88 o 
   4   4  -6     9156.00     8493.66    279.24 o 
   5   4  -6     4898.50     4821.07    167.54 o 
   6   4  -6    13234.93    11702.08    348.08 o 
   7   4  -6    18466.94    17454.96    470.22 o 
   8   4  -6    10634.54    11057.18    333.20 o 
   9   4  -6     8894.74     8082.51    277.90 o 
  10   4  -6     2345.80     2476.82    166.97 o 
  11   4  -6     1296.37     1492.47    137.66 o 
  12   4  -6     1933.25     2259.01    193.99 o 
  13   4  -6     1434.40     1413.90    143.01 o 
  14   4  -6      778.43      574.11    106.02 o 
  15   4  -6       29.87      -22.90    178.28 o 
  16   4  -6      401.38      488.04    117.83 o 
  17   4  -6      272.80      281.01    118.91 o 
  18   4  -6        0.40      160.11    111.16 o 
   1   5  -6     2796.34     2831.96    111.80 o 
   2   5  -6     7344.67     7529.42    179.78 o 
   3   5  -6     3655.38     3578.22    126.91 o 
   4   5  -6     5086.73     5030.20    132.06 o 
   5   5  -6    10286.68    10364.64    262.51 o 
   6   5  -6      463.64      438.06     72.06 o 
   7   5  -6      452.67      554.53     82.35 o 
   8   5  -6     1480.78     1713.59    136.39 o 
   9   5  -6     1240.03     1284.52    152.08 o 
  10   5  -6     1748.11     1687.56    140.49 o 
  11   5  -6     5962.24     6652.02    257.09 o 
  12   5  -6     1829.92     2325.07    174.59 o 
  13   5  -6      247.54      238.77     89.99 o 
  14   5  -6     1246.36     1483.53    197.91 o 
  15   5  -6      353.24      599.20    108.83 o 
  16   5  -6      253.93      257.11    102.15 o 
  17   5  -6       75.33       37.75    100.33 o 
  18   5  -6       42.25      158.57    111.37 o 
   0   6  -6      927.72     1027.37     93.23 o 
   1   6  -6    11959.14    12190.62    263.35 o 
   2   6  -6      826.28      915.47     61.32 o 
   3   6  -6    31960.46    30578.36    671.97 o 
   4   6  -6      398.17      419.41     88.23 o 
   5   6  -6      407.14      483.60     59.60 o 
   6   6  -6      218.68      238.01     62.96 o 
   7   6  -6      944.94      974.00    105.24 o 
   8   6  -6      585.68      667.30     92.53 o 
   9   6  -6      439.91      346.38     79.55 o 
  10   6  -6       48.13      180.73     66.14 o 
  11   6  -6     4312.64     4528.56    240.26 o 
  12   6  -6        2.80      -52.28     61.24 o 
  13   6  -6     4147.70     3757.04    232.38 o 
  14   6  -6      148.61      107.29     81.50 o 
  15   6  -6     1157.13     1254.44    143.20 o 
  16   6  -6       21.28       42.63     96.77 o 
  17   6  -6     1087.99     1554.26    200.15 o 
  18   6  -6        0.45     -145.38    175.11 o 
   1   7  -6      150.68      134.13     41.56 o 
   2   7  -6     2624.16     2649.90    121.63 o 
   3   7  -6    13207.81    12464.28    384.32 o 
   4   7  -6      660.53      733.64     71.94 o 
   5   7  -6     8737.03     8434.51    363.01 o 
   6   7  -6      490.55      461.38     78.96 o 
   7   7  -6      945.79     1106.87    132.15 o 
   8   7  -6     1003.09     1086.12    114.61 o 
   9   7  -6      554.61      588.33     91.55 o 
  10   7  -6       61.20      163.74    115.78 o 
  11   7  -6     6898.82     6988.83    277.70 o 
  12   7  -6       57.84        5.22     68.94 o 
  13   7  -6      689.35      846.95    123.99 o 
  14   7  -6      225.22      347.80    103.55 o 
  15   7  -6      216.07      241.46     96.82 o 
  16   7  -6      528.46      554.66    169.16 o 
  17   7  -6      112.21      111.00    215.13 o 
   0   8  -6     2506.40     2300.26    141.06 o 
   1   8  -6     7225.48     6723.65    201.73 o 
   2   8  -6      436.55      490.54     72.77 o 
   3   8  -6     6810.95     6116.30    196.67 o 
   4   8  -6     5322.75     5342.15    219.23 o 
   5   8  -6     5170.91     4828.70    193.28 o 
   6   8  -6     7178.57     7531.94    266.61 o 
   7   8  -6     3290.73     3429.78    265.59 o 
   8   8  -6     4437.08     3927.52    211.21 o 
   9   8  -6       98.73      105.19     99.78 o 
  10   8  -6     2999.32     3033.17    198.73 o 
  11   8  -6     1793.72     2145.53    175.33 o 
  12   8  -6     1153.76     1362.53    149.04 o 
  13   8  -6      518.11      541.28    122.40 o 
  14   8  -6      329.62      516.27    109.68 o 
  15   8  -6      797.53      699.86    140.25 o 
  16   8  -6       65.38      133.47    122.24 o 
  17   8  -6      407.84      192.00    192.73 o 
   1   9  -6     5979.85     5487.48    180.30 o 
   2   9  -6     6935.14     6250.62    199.16 o 
   3   9  -6     2363.10     2292.87    128.18 o 
   4   9  -6     6664.22     6519.50    446.32 o 
   5   9  -6      378.79      345.21     61.33 o 
   6   9  -6     2875.15     2519.41    195.00 o 
   7   9  -6      559.11      439.24     83.25 o 
   8   9  -6      525.60      707.84    101.68 o 
   9   9  -6     1563.15     1622.42    172.90 o 
  10   9  -6      706.25      591.20    133.69 o 
  11   9  -6       77.15       46.41     76.77 o 
  12   9  -6      278.71      398.77    152.10 o 
  13   9  -6      387.42      762.28    122.20 o 
  14   9  -6      658.66      760.72    142.95 o 
  15   9  -6      457.61      391.45    123.91 o 
  16   9  -6      543.58      555.61    146.88 o 
   0  10  -6      557.45      484.22    208.52 o 
   1  10  -6     1754.41     1745.77    137.57 o 
   2  10  -6     2440.92     2620.36    137.12 o 
   3  10  -6      584.68      516.37     69.06 o 
   4  10  -6     1706.15     1581.30    122.96 o 
   5  10  -6     1397.75     1534.27    115.02 o 
   6  10  -6     3994.80     4022.04    213.30 o 
   7  10  -6     4023.74     4353.62    223.22 o 
   8  10  -6     3958.82     3561.70    269.76 o 
   9  10  -6     3006.90     3296.51    209.50 o 
  10  10  -6     1340.07     1276.08    142.83 o 
  11  10  -6      573.35      684.53    117.66 o 
  12  10  -6      946.78     1251.53    169.15 o 
  13  10  -6       41.12      165.65     97.35 o 
  14  10  -6      579.39      653.22    135.38 o 
  15  10  -6       50.17      156.38    117.94 o 
  16  10  -6       53.33      122.56    281.02 o 
   1  11  -6     2682.74     2394.09    191.34 o 
   2  11  -6       58.51      155.79     66.56 o 
   3  11  -6     1803.95     1660.24    115.47 o 
   4  11  -6      205.26      307.24     66.52 o 
   5  11  -6      271.28      273.89     76.26 o 
   6  11  -6     2534.83     2785.80    183.74 o 
   7  11  -6       31.60        9.18     58.53 o 
   8  11  -6     1089.35     1185.72    128.65 o 
   9  11  -6     1052.21     1244.64    143.33 o 
  10  11  -6     1394.49     1483.95    152.24 o 
  11  11  -6     1697.73     1881.87    291.01 o 
  12  11  -6      109.32      226.91    129.97 o 
  13  11  -6      331.26      323.45    107.45 o 
  14  11  -6        8.60       28.42    121.97 o 
  15  11  -6      161.76      118.67    109.61 o 
   0  12  -6     8813.65     9168.63    437.89 o 
   1  12  -6      804.30      954.09    133.91 o 
   2  12  -6     7240.59     6657.63    327.47 o 
   3  12  -6     1838.70     2019.28    207.51 o 
   4  12  -6      470.51      446.49     75.57 o 
   5  12  -6       79.74       51.04     68.03 o 
   6  12  -6      133.67      207.86     71.74 o 
   7  12  -6      635.71      515.81     98.98 o 
   8  12  -6      120.20      140.49     97.66 o 
   9  12  -6      593.48      727.49    116.49 o 
  10  12  -6      784.34      812.77    141.19 o 
  11  12  -6       81.06      284.38    100.56 o 
  12  12  -6     1045.17     1060.63    188.90 o 
  13  12  -6       50.91      156.34     97.23 o 
  14  12  -6      821.97      806.14    156.63 o 
   1  13  -6      439.73      527.94     97.88 o 
   2  13  -6     1413.82     1393.43    142.96 o 
   3  13  -6      191.91      251.15     80.28 o 
   4  13  -6      479.71      488.76    125.81 o 
   5  13  -6     1143.41     1322.77    164.91 o 
   6  13  -6     1389.85     1262.19    150.12 o 
   7  13  -6      339.15      267.10     84.58 o 
   8  13  -6     1570.07     1965.94    173.21 o 
   9  13  -6       66.03      201.92     99.16 o 
  10  13  -6     1204.79     1468.45    183.27 o 
  11  13  -6      232.72      261.87    162.18 o 
  12  13  -6      497.28      555.78    130.29 o 
  13  13  -6      109.06      233.03     91.59 o 
   0  14  -6      215.89      230.10    115.23 o 
   1  14  -6     1010.42     1289.65    136.77 o 
   2  14  -6     3049.36     2960.93    198.85 o 
   3  14  -6      178.35      204.33     80.65 o 
   4  14  -6      865.72      914.89    121.47 o 
   5  14  -6      366.26      536.25    120.91 o 
   6  14  -6       28.76       74.16     91.34 o 
   7  14  -6     2000.79     1983.19    195.54 o 
   8  14  -6       26.79      101.42     91.38 o 
   9  14  -6      540.07      478.42    227.64 o 
  10  14  -6       54.06       23.18     86.58 o 
  11  14  -6       14.66       49.58     99.51 o 
  12  14  -6      153.70      486.38    124.38 o 
   1  15  -6      840.72      933.67    125.85 o 
   2  15  -6      288.39      354.87     93.69 o 
   3  15  -6      910.84     1205.34    133.53 o 
   4  15  -6      420.60      264.90    104.15 o 
   5  15  -6      680.95      819.53    145.53 o 
   6  15  -6       19.44      144.90    176.21 o 
   7  15  -6      540.74      576.51    165.37 o 
   8  15  -6       85.34      108.28    150.15 o 
   9  15  -6       95.52      218.45    108.06 o 
  10  15  -6      342.26      273.08    111.50 o 
  11  15  -6        8.91      190.90    153.09 o 
   0  16  -6      104.24      184.36    218.80 o 
   1  16  -6       68.34      152.84     86.74 o 
   2  16  -6      174.52      213.30     86.67 o 
   3  16  -6      489.38      349.27     98.99 o 
   4  16  -6      840.92     1025.13    167.67 o 
   5  16  -6      473.42      463.22    184.29 o 
   6  16  -6      883.78     1010.13    214.76 o 
   7  16  -6     1379.27     1420.03    247.46 o 
   8  16  -6      172.04      228.61    165.91 o 
   9  16  -6      666.33      712.35    191.05 o 
   1  17  -6      167.98      155.12    114.83 o 
   2  17  -6      218.82      245.81     92.78 o 
   3  17  -6      140.99      147.44    103.55 o 
   4  17  -6      344.40      295.22    158.86 o 
   5  17  -6      298.85      300.31    169.31 o 
   6  17  -6        0.83      -76.55    148.35 o 
   7  17  -6       92.33      124.94    160.54 o 
   0  18  -6      154.71       81.55    156.57 o 
   1  18  -6      389.97      558.05    182.33 o 
   2  18  -6      204.21      434.32    139.91 o 
   3  18  -6      549.40      267.62    172.82 o 
   4  18  -6       51.71      209.80    175.88 o 
   5  18  -6       29.11     -148.31    236.79 o 
   2   0  -5    47688.80    49388.12   1080.88 o 
   4   0  -5    43258.39    44178.67   1124.43 o 
   6   0  -5      350.33      369.97     57.62 o 
   8   0  -5     2339.01     2446.26    144.04 o 
  10   0  -5    13963.82    13650.58    520.28 o 
  12   0  -5    11682.62    10285.94    473.10 o 
  14   0  -5     1162.11      970.77    373.54 o 
  16   0  -5      767.56      712.06    185.94 o 
  18   0  -5     1523.10      973.95    266.52 o 
   0   1  -5     1642.11     1744.45    110.14 o 
   1   1  -5    12865.40    13372.19    250.52 o 
   2   1  -5    15612.68    14696.17    272.96 o 
   3   1  -5     2718.18     2598.43     98.36 o 
   4   1  -5    56022.93    56735.55   1116.23 o 
   5   1  -5     2464.50     2412.70     94.33 o 
   6   1  -5     4806.49     4711.07    131.82 o 
   7   1  -5    12626.51    11916.58    263.07 o 
   8   1  -5    10532.85     9754.45    230.04 o 
   9   1  -5      187.63      199.74     42.49 o 
  10   1  -5    11109.07    10692.56    256.04 o 
  11   1  -5       14.36        6.36     41.72 o 
  12   1  -5     1563.27     1975.47    195.15 o 
  13   1  -5     3003.39     2932.59    186.92 o 
  14   1  -5      790.87      839.49    137.77 o 
  15   1  -5     1132.34     1391.53    233.73 o 
  16   1  -5     2009.76     1846.11    191.38 o 
  17   1  -5      120.06       66.51     80.51 o 
  18   1  -5      309.15      487.43    168.32 o 
  19   1  -5      241.09      234.81    185.39 o 
   1   2  -5    24054.69    22649.74    430.79 o 
   2   2  -5     1978.09     1885.82     92.84 o 
   3   2  -5     7795.71     7001.89    151.55 o 
   4   2  -5    12197.82    12306.04    235.27 o 
   5   2  -5    24065.72    24273.46    432.06 o 
   6   2  -5     6604.15     6706.37    169.59 o 
   7   2  -5     7171.48     6597.97    172.57 o 
   8   2  -5     1768.88     1740.15     87.00 o 
   9   2  -5    13125.51    12285.51    358.51 o 
  10   2  -5     1781.09     1851.42    120.35 o 
  11   2  -5     4347.48     4332.10    177.14 o 
  12   2  -5     1316.16     1161.64    119.63 o 
  13   2  -5     2061.76     2275.05    167.29 o 
  14   2  -5      103.57       52.39     62.09 o 
  15   2  -5     1528.55     1580.86    153.36 o 
  16   2  -5      317.40      229.01     90.83 o 
  17   2  -5       61.15      198.90     94.54 o 
  18   2  -5       60.86       93.93    130.14 o 
  19   2  -5      466.28      822.70    315.53 o 
   0   3  -5    48151.52    49819.67   1254.30 o 
   1   3  -5    30434.87    31389.96    587.50 o 
   2   3  -5      266.23      299.13     33.37 o 
   3   3  -5     5564.76     5880.32    143.02 o 
   4   3  -5     6369.05     6341.87    150.35 o 
   5   3  -5    13060.58    12621.22    260.17 o 
   6   3  -5    10384.27    10006.03    248.27 o 
   7   3  -5    17442.17    17349.10    441.17 o 
   8   3  -5     5695.28     5307.93    233.19 o 
   9   3  -5     1480.50     1441.79    116.61 o 
  10   3  -5     1273.40     1233.22    114.40 o 
  11   3  -5     1454.05     1590.62    132.82 o 
  12   3  -5      565.19      731.75     99.55 o 
  13   3  -5     3520.97     3028.33    190.02 o 
  14   3  -5     3317.95     3508.37    250.79 o 
  15   3  -5     2723.83     2759.46    361.20 o 
  16   3  -5      497.20      548.03    120.75 o 
  17   3  -5      257.12      274.85    105.13 o 
  18   3  -5      156.55      426.19    155.87 o 
  19   3  -5      281.33      131.76    144.71 o 
   1   4  -5     8144.08     8356.72    187.53 o 
   2   4  -5    24279.22    25108.31    474.07 o 
   3   4  -5     6263.44     6125.72    170.72 o 
   4   4  -5     2340.24     2499.93     82.88 o 
   5   4  -5     2228.61     2241.64     92.97 o 
   6   4  -5     6926.62     6871.11    160.37 o 
   7   4  -5     1394.77     1203.21    147.94 o 
   8   4  -5     9670.60     9414.25    290.81 o 
   9   4  -5      122.64       39.09     53.77 o 
  10   4  -5     3614.65     3499.65    190.09 o 
  11   4  -5      152.69       99.38     59.26 o 
  12   4  -5     4140.03     3984.29    213.75 o 
  13   4  -5     5591.78     5361.17    238.97 o 
  14   4  -5     1395.39     1358.84    202.17 o 
  15   4  -5       20.02      131.11     87.02 o 
  16   4  -5      136.96       44.92     84.56 o 
  17   4  -5      642.01      866.22    145.53 o 
  18   4  -5      453.60      299.78    147.70 o 
  19   4  -5       86.40     -116.37    190.90 o 
   0   5  -5    28933.10    29510.08    768.75 o 
   1   5  -5    11484.93    11419.07    245.67 o 
   2   5  -5      834.64      821.83     52.66 o 
   3   5  -5    14659.75    13797.40    287.48 o 
   4   5  -5     1251.79     1296.77     91.28 o 
   5   5  -5    41618.05    41395.27    846.48 o 
   6   5  -5    13042.60    12257.22    298.20 o 
   7   5  -5      480.34      497.46     72.14 o 
   8   5  -5     4326.00     4542.54    297.46 o 
   9   5  -5    12566.53    11627.54    356.31 o 
  10   5  -5      670.54      935.58    105.25 o 
  11   5  -5      382.11      495.59     88.21 o 
  12   5  -5     1887.98     1982.22    156.76 o 
  13   5  -5      515.57      560.10    126.94 o 
  14   5  -5     2825.39     2687.43    221.44 o 
  15   5  -5      594.53      651.20    129.38 o 
  16   5  -5      550.57      799.99    144.67 o 
  17   5  -5      691.42      891.97    165.73 o 
  18   5  -5      113.53      247.06    142.11 o 
   1   6  -5    23664.19    23527.82    448.45 o 
   2   6  -5     1614.56     1708.62     99.92 o 
   3   6  -5    24751.87    24060.74    462.64 o 
   4   6  -5     1514.62     1557.35     91.64 o 
   5   6  -5     2697.93     2871.79    168.01 o 
   6   6  -5      881.17      915.81     74.84 o 
   7   6  -5      620.33      675.69     84.46 o 
   8   6  -5        2.81       48.25     53.95 o 
   9   6  -5      455.95      552.19     88.10 o 
  10   6  -5      310.81      370.19     78.88 o 
  11   6  -5     9345.26     9610.84    323.05 o 
  12   6  -5      404.16      372.16     90.08 o 
  13   6  -5     1436.41     1380.90    139.39 o 
  14   6  -5       32.91       62.16     74.97 o 
  15   6  -5      358.05      215.63    103.83 o 
  16   6  -5       88.93      136.86     98.85 o 
  17   6  -5     2053.31     2675.72    306.66 o 
  18   6  -5      137.80      172.41    151.98 o 
   0   7  -5     8070.48     8093.66    373.73 o 
   1   7  -5     3789.89     3555.05    111.16 o 
   2   7  -5     1477.94     1568.98     71.39 o 
   3   7  -5    22844.53    21543.75    526.53 o 
   4   7  -5      253.78      276.46     46.60 o 
   5   7  -5    20051.29    18660.76    476.16 o 
   6   7  -5     6073.90     5825.78    213.81 o 
   7   7  -5     1800.99     1774.61    142.91 o 
   8   7  -5     2009.69     1948.27    145.19 o 
   9   7  -5    16865.60    15744.16    447.23 o 
  10   7  -5      874.68      962.05    112.61 o 
  11   7  -5      102.21      200.09     73.09 o 
  12   7  -5       48.22        6.90     63.01 o 
  13   7  -5      160.37      197.18     79.32 o 
  14   7  -5      787.53     1064.57    135.92 o 
  15   7  -5     1521.53     1565.08    208.60 o 
  16   7  -5      264.21      287.72    190.16 o 
  17   7  -5      666.40      807.17    189.36 o 
  18   7  -5       19.54      266.89    192.00 o 
   1   8  -5     5773.67     5836.85    152.93 o 
   2   8  -5    13019.96    11795.47    493.64 o 
   3   8  -5     4435.93     4121.83    151.54 o 
   4   8  -5       17.96       32.88     42.42 o 
   5   8  -5      320.53      447.26     61.00 o 
   6   8  -5     3602.34     3429.88    147.67 o 
   7   8  -5      870.32      882.30    102.70 o 
   8   8  -5     6782.09     6375.32    397.78 o 
   9   8  -5      323.82      311.73     77.08 o 
  10   8  -5      799.31      914.84    131.94 o 
  11   8  -5      730.60     1165.75    129.15 o 
  12   8  -5     1540.86     1874.32    165.95 o 
  13   8  -5       44.76       20.26     72.88 o 
  14   8  -5     1213.46     1443.18    180.88 o 
  15   8  -5      204.57      322.34    115.17 o 
  16   8  -5      506.72      658.35    165.25 o 
  17   8  -5      589.96      711.61    408.23 o 
   0   9  -5    22371.73    20401.78    593.56 o 
   1   9  -5     4175.38     3722.63    144.18 o 
   2   9  -5      827.28      857.54     66.02 o 
   3   9  -5      466.60      358.07     57.23 o 
   4   9  -5      398.63      452.28     76.98 o 
   5   9  -5     2205.89     2068.76    121.56 o 
   6   9  -5     8409.98     8056.10    239.07 o 
   7   9  -5     1604.93     1660.88    136.24 o 
   8   9  -5     2372.58     2370.75    163.20 o 
   9   9  -5     5584.14     5265.37    233.88 o 
  10   9  -5      119.58      233.60     76.07 o 
  11   9  -5      137.89      105.94     71.11 o 
  12   9  -5      844.01     1096.76    156.47 o 
  13   9  -5     2388.13     2520.31    231.71 o 
  14   9  -5     2456.48     2497.75    235.34 o 
  15   9  -5       42.66      152.55     97.64 o 
  16   9  -5      424.54      334.29    139.24 o 
  17   9  -5        0.31     -109.40    154.55 o 
   1  10  -5     4812.97     4783.36    167.26 o 
   2  10  -5     1347.30     1437.79    110.11 o 
   3  10  -5     1759.12     1622.45    108.82 o 
   4  10  -5       50.96       64.66     45.89 o 
   5  10  -5     8638.65     8460.00    546.73 o 
   6  10  -5     1584.73     1468.96    109.40 o 
   7  10  -5      270.33      386.49     82.19 o 
   8  10  -5     3142.47     2968.14    190.00 o 
   9  10  -5     1161.98     1306.67    134.70 o 
  10  10  -5      126.13      208.93     78.09 o 
  11  10  -5     2174.99     2357.95    189.38 o 
  12  10  -5      368.10      408.49    116.12 o 
  13  10  -5      266.69      435.63    173.35 o 
  14  10  -5      552.87      694.74    145.61 o 
  15  10  -5      563.21      759.26    151.64 o 
  16  10  -5        3.52      148.99    127.70 o 
   0  11  -5     5140.83     4498.43    293.42 o 
   1  11  -5     2964.45     3212.50    382.23 o 
   2  11  -5     2541.93     2445.62    132.10 o 
   3  11  -5     2301.92     2199.13    129.23 o 
   4  11  -5     5534.40     5418.35    192.78 o 
   5  11  -5      348.96      297.25     54.98 o 
   6  11  -5      814.04      694.12    112.82 o 
   7  11  -5     5337.44     5331.92    235.83 o 
   8  11  -5      375.91      376.82     84.28 o 
   9  11  -5        6.79       82.75     71.35 o 
  10  11  -5     4383.46     4542.64    294.80 o 
  11  11  -5      967.01      959.17    152.81 o 
  12  11  -5      422.61      405.39    196.53 o 
  13  11  -5     2427.83     2860.47    253.14 o 
  14  11  -5       76.81       77.64    115.91 o 
  15  11  -5      420.27      277.97    127.27 o 
  16  11  -5      136.29      819.76    254.41 o 
   1  12  -5      297.38      290.94     75.05 o 
   2  12  -5     1791.58     1895.94    148.07 o 
   3  12  -5      374.97      385.54     75.45 o 
   4  12  -5     1601.78     1626.58    124.66 o 
   5  12  -5      467.48      410.86     73.96 o 
   6  12  -5      551.92      645.32    102.67 o 
   7  12  -5       80.58      151.98     79.22 o 
   8  12  -5      973.90      923.28    103.43 o 
   9  12  -5      767.28      802.88    116.47 o 
  10  12  -5     2870.60     2884.27    244.25 o 
  11  12  -5      277.86      164.73     94.43 o 
  12  12  -5     1773.19     1670.69    192.25 o 
  13  12  -5       28.61      325.31    111.52 o 
  14  12  -5      172.40       56.04    122.75 o 
  15  12  -5       19.71      176.95    158.96 o 
   0  13  -5     2964.58     2829.79    259.70 o 
   1  13  -5     1713.71     1755.13    168.45 o 
   2  13  -5     3469.08     3300.52    203.47 o 
   3  13  -5       13.52       60.56     65.64 o 
   4  13  -5     4719.90     4733.62    231.02 o 
   5  13  -5      132.40      107.45     60.20 o 
   6  13  -5      797.21      847.63    108.73 o 
   7  13  -5     1295.30     1246.75    135.28 o 
   8  13  -5     1794.17     1907.46    189.59 o 
   9  13  -5      107.22      282.39    129.81 o 
  10  13  -5     1600.59     1318.82    147.21 o 
  11  13  -5       61.68      133.76     81.58 o 
  12  13  -5      157.38      226.67     88.35 o 
  13  13  -5       45.03      244.78     90.30 o 
  14  13  -5      143.99      220.81    106.52 o 
   1  14  -5     1662.87     1745.40    153.51 o 
   2  14  -5      675.11      928.45    117.05 o 
   3  14  -5      109.04       26.86     72.40 o 
   4  14  -5      805.84      968.99    116.92 o 
   5  14  -5      171.20      261.77     85.64 o 
   6  14  -5      255.43      199.55     85.01 o 
   7  14  -5      332.02      287.63     99.30 o 
   8  14  -5      310.44      235.00     94.32 o 
   9  14  -5     1808.39     1731.52    188.49 o 
  10  14  -5      999.77      849.25    144.85 o 
  11  14  -5      306.21      320.54    111.56 o 
  12  14  -5       69.48      208.46    105.92 o 
  13  14  -5      351.64      321.66    145.13 o 
   0  15  -5     1756.54     1499.90    397.21 o 
   1  15  -5     2095.65     2197.71    180.49 o 
   2  15  -5      114.09      115.13     77.22 o 
   3  15  -5       47.81      127.62     80.80 o 
   4  15  -5      278.68      366.66     92.99 o 
   5  15  -5     1216.71     1084.36    198.27 o 
   6  15  -5      168.19      395.77    139.87 o 
   7  15  -5     1479.64     1776.92    252.35 o 
   8  15  -5      699.82      893.36    233.06 o 
   9  15  -5       68.02       17.26     86.29 o 
  10  15  -5      220.99      307.27    120.02 o 
  11  15  -5       95.47      110.39    100.47 o 
  12  15  -5       16.71       70.12    145.74 o 
   1  16  -5      289.37      316.39     87.63 o 
   2  16  -5      523.81      668.31    137.50 o 
   3  16  -5      133.58      157.87     86.35 o 
   4  16  -5       86.87       66.83     87.44 o 
   5  16  -5      391.53      612.15    260.65 o 
   6  16  -5      388.96      601.28    176.29 o 
   7  16  -5      158.13       36.95    134.46 o 
   8  16  -5      265.58      277.08    158.39 o 
   9  16  -5      443.51      529.92    123.89 o 
  10  16  -5      229.99      486.54    140.72 o 
   0  17  -5     1138.40     1569.95    229.63 o 
   1  17  -5      674.37      836.70    187.63 o 
   2  17  -5      187.77      338.55    111.11 o 
   3  17  -5      361.16      455.43    149.04 o 
   4  17  -5       82.47      180.60    105.30 o 
   5  17  -5      895.51     1318.48    366.19 o 
   6  17  -5      621.94      627.94    191.70 o 
   7  17  -5       56.72      136.05    170.33 o 
   8  17  -5       91.31      126.24    162.24 o 
   1  18  -5      355.08      287.82    125.95 o 
   2  18  -5      120.53      208.66    120.36 o 
   3  18  -5      238.60      446.39    136.15 o 
   4  18  -5      194.25      166.63    153.88 o 
   5  18  -5      110.19      200.90    160.52 o 
   6  18  -5      149.52      423.65    314.98 o 
   0  19  -5       81.40      -30.47    183.19 o 
   1  19  -5      128.17      358.36    171.64 o 
   0   0  -4   368137.38   363804.19  10508.27 o 
   2   0  -4    23828.14    25241.04    569.59 o 
   4   0  -4    85622.30    86177.98   2115.28 o 
   6   0  -4     4897.55     4804.73    180.08 o 
   8   0  -4    20194.05    19516.54    587.22 o 
  10   0  -4    38092.85    36455.75   1202.21 o 
  12   0  -4     4437.77     4690.92    275.94 o 
  14   0  -4        2.60      -25.98     75.64 o 
  16   0  -4     3142.59     3632.98    305.79 o 
  18   0  -4      174.38      603.90    205.58 o 
   1   1  -4    47375.02    51696.11    841.05 o 
   2   1  -4     4473.79     4291.25    102.05 o 
   3   1  -4     2825.88     2861.82     74.89 o 
   4   1  -4    52781.21    53783.07   1046.99 o 
   5   1  -4    11716.40    11101.64    234.63 o 
   6   1  -4     1311.89     1340.87     69.69 o 
   7   1  -4     2188.93     2190.89     90.29 o 
   8   1  -4     6363.23     6444.07    166.50 o 
   9   1  -4     6744.73     6445.41    229.62 o 
  10   1  -4     6389.50     5866.89    188.42 o 
  11   1  -4      959.87     1236.79    181.48 o 
  12   1  -4     3687.12     3617.50    357.14 o 
  13   1  -4     3306.71     3344.74    168.25 o 
  14   1  -4     1130.08     1121.80    117.17 o 
  15   1  -4      930.09     1002.49    116.41 o 
  16   1  -4     1282.65     1595.03    151.91 o 
  17   1  -4      512.65      617.47    138.04 o 
  19   1  -4      128.30      154.68    125.72 o 
   0   2  -4    13236.92    12764.38    370.64 o 
   1   2  -4    83844.98    85976.42   1488.13 o 
   2   2  -4     2234.64     2406.29    110.23 o 
   3   2  -4      662.35      643.53     36.82 o 
   4   2  -4    25585.65    25751.17    440.15 o 
   5   2  -4     4583.23     4522.54    162.92 o 
   6   2  -4     6232.58     6107.09    152.04 o 
   7   2  -4    17138.54    16926.67    346.00 o 
   8   2  -4     5867.53     5536.76    172.33 o 
   9   2  -4     2314.31     2268.97    120.84 o 
  10   2  -4     8332.33     7937.81    204.84 o 
  11   2  -4      518.92      475.30     60.14 o 
  12   2  -4      178.05      124.01     48.56 o 
  13   2  -4    11951.70    11036.03    311.34 o 
  14   2  -4     1822.78     2193.27    142.17 o 
  15   2  -4      766.70     1058.92    225.94 o 
  16   2  -4       96.70       82.47     74.77 o 
  17   2  -4      231.77      321.54    118.16 o 
  18   2  -4      549.54      479.98    172.73 o 
  19   2  -4      802.58     1025.22    368.21 o 
   1   3  -4     7692.22     8287.76    178.13 o 
   2   3  -4     4249.86     4500.88    112.59 o 
   3   3  -4     3379.66     3536.51     92.65 o 
   4   3  -4     2477.81     2362.38     95.20 o 
   5   3  -4    15050.27    14529.44    285.06 o 
   6   3  -4     9144.21     8703.52    188.77 o 
   7   3  -4     3539.97     3709.92    175.15 o 
   8   3  -4    16858.15    16507.59    729.54 o 
   9   3  -4    10859.37    10584.54    272.04 o 
  10   3  -4      335.55      439.25     59.29 o 
  11   3  -4     2533.41     2601.40    136.03 o 
  12   3  -4     2642.83     2562.02    142.80 o 
  13   3  -4     1103.98     1279.49    117.34 o 
  14   3  -4     4289.58     4516.61    337.21 o 
  15   3  -4     1655.12     1582.02    175.19 o 
  16   3  -4       38.87       80.36     81.90 o 
  17   3  -4      351.05      276.74    103.78 o 
  18   3  -4      469.65      303.60    121.36 o 
  19   3  -4      205.30       96.18    193.47 o 
   0   4  -4    96262.89    96105.16   2340.85 o 
   1   4  -4    12403.32    11970.39    291.17 o 
   2   4  -4      828.33      842.25     58.42 o 
   3   4  -4     2917.81     3024.54     82.21 o 
   4   4  -4     2125.41     2273.41     93.02 o 
   5   4  -4    17206.50    17822.13    383.21 o 
   6   4  -4    14849.16    14812.68    334.26 o 
   7   4  -4     3640.35     3751.50    122.85 o 
   8   4  -4     1814.29     1822.34    100.77 o 
   9   4  -4     4205.33     4228.66    153.80 o 
  10   4  -4     2737.83     2961.48    144.94 o 
  11   4  -4      177.47       86.06     44.83 o 
  12   4  -4     4077.01     3960.42    170.16 o 
  13   4  -4     2516.90     2411.42    197.56 o 
  14   4  -4     8826.12     9217.68    471.00 o 
  15   4  -4      143.79      242.22    101.12 o 
  16   4  -4      637.17      783.68    294.95 o 
  17   4  -4       74.90       67.86     95.38 o 
  18   4  -4      511.60       -0.37    182.09 o 
  19   4  -4      341.90      212.56    208.52 o 
   1   5  -4    17763.06    17630.57    341.37 o 
   2   5  -4     5238.35     5325.85    129.22 o 
   3   5  -4    15431.90    14594.40    330.55 o 
   4   5  -4    11161.04    10458.30    255.08 o 
   5   5  -4    10165.16     9551.40    311.48 o 
   6   5  -4     7957.41     7614.09    201.54 o 
   7   5  -4     1099.18     1119.42    118.54 o 
   8   5  -4     8848.07     8676.49    286.95 o 
   9   5  -4      147.24      100.97     41.71 o 
  10   5  -4       25.67      133.92     61.39 o 
  11   5  -4     2302.14     2394.07    185.41 o 
  12   5  -4     3281.81     3711.94    205.63 o 
  13   5  -4     1476.70     1621.76    141.72 o 
  14   5  -4     1437.14     1640.73    172.02 o 
  15   5  -4      242.35      270.11     99.25 o 
  16   5  -4       65.34       98.32     91.07 o 
  17   5  -4     1835.04     2702.58    300.46 o 
  18   5  -4     1468.50     1610.89    356.83 o 
  19   5  -4      341.19      279.74    236.05 o 
   0   6  -4      763.51      772.11     72.02 o 
   1   6  -4     5719.09     6000.81    126.89 o 
   2   6  -4        3.09       18.20     17.37 o 
   3   6  -4    23629.50    23823.81    507.85 o 
   4   6  -4     1251.63     1768.61    190.60 o 
   5   6  -4    29240.70    27554.72    579.81 o 
   6   6  -4     2436.33     2367.05    112.51 o 
   7   6  -4      223.87      277.75     47.09 o 
   8   6  -4       40.88       60.03     50.66 o 
   9   6  -4    48761.26    47539.92   1089.27 o 
  10   6  -4      738.51      929.56    103.39 o 
  11   6  -4     3114.01     2870.09    180.88 o 
  12   6  -4      280.53      333.09    100.62 o 
  13   6  -4      214.23      110.51     70.65 o 
  14   6  -4       76.01       63.68     79.79 o 
  15   6  -4     1202.04     1185.44    159.08 o 
  16   6  -4      119.42        6.76     92.02 o 
  17   6  -4      751.24      502.08    165.29 o 
  18   6  -4      257.39      325.63    227.98 o 
   1   7  -4     3397.62     2915.35    123.33 o 
   2   7  -4      548.13      600.50     43.78 o 
   3   7  -4    34415.25    33803.24    703.16 o 
   4   7  -4     1478.30     1544.67     92.44 o 
   5   7  -4     3381.17     3159.67    131.19 o 
   6   7  -4     1669.67     1661.00    131.37 o 
   7   7  -4     1128.27     1274.71     89.86 o 
   8   7  -4     6013.57     5981.66    222.81 o 
   9   7  -4     1470.70     1578.69    130.61 o 
  10   7  -4     1911.21     1928.03    262.01 o 
  11   7  -4     3562.25     3540.59    204.37 o 
  12   7  -4      273.99      431.48     90.39 o 
  13   7  -4       62.51      118.06     74.92 o 
  14   7  -4     1802.46     1874.25    192.54 o 
  15   7  -4      593.14      726.97    176.79 o 
  16   7  -4      373.86      280.46    125.30 o 
  17   7  -4     2582.26     2656.72    310.47 o 
  18   7  -4       53.82      -45.89    197.14 o 
   0   8  -4    50597.10    48506.96   1199.58 o 
   1   8  -4     2610.36     2527.57     88.68 o 
   2   8  -4     2330.36     2211.55     78.31 o 
   3   8  -4     1610.03     1642.21    100.32 o 
   4   8  -4     1232.73     1300.46     90.06 o 
   5   8  -4    12382.89    12449.24    308.40 o 
   6   8  -4     7729.84     7457.24    269.89 o 
   7   8  -4      481.03      573.23     68.66 o 
   8   8  -4     3584.66     3556.01    292.81 o 
   9   8  -4    12463.06    12039.28    366.72 o 
  10   8  -4      247.02      373.90     79.28 o 
  11   8  -4      938.36      889.14    114.34 o 
  12   8  -4     1810.44     2297.78    173.22 o 
  13   8  -4      598.90      898.63    145.25 o 
  14   8  -4     4202.40     4598.57    308.36 o 
  15   8  -4      720.49      721.01    180.99 o 
  16   8  -4      209.31      280.41    298.46 o 
  17   8  -4       24.41     -148.98    107.31 o 
   1   9  -4     3721.26     3849.96    119.50 o 
   2   9  -4     2830.14     2698.31    132.13 o 
   3   9  -4      586.34      524.44     60.88 o 
   4   9  -4     1398.02     1551.36    118.08 o 
   5   9  -4     6831.92     6485.63    225.28 o 
   6   9  -4     6600.60     6449.06    202.41 o 
   7   9  -4      805.11      878.11     89.39 o 
   8   9  -4     7439.53     7048.59    262.68 o 
   9   9  -4       82.66      139.91     63.38 o 
  10   9  -4     1556.54     1491.21    138.87 o 
  11   9  -4      395.59      410.59     91.75 o 
  12   9  -4     3098.91     3274.16    252.99 o 
  13   9  -4      246.40      110.96     93.93 o 
  14   9  -4     3168.45     3400.38    272.75 o 
  15   9  -4      259.55      170.41    190.71 o 
  16   9  -4      141.69      130.25    114.94 o 
  17   9  -4        4.12       98.71    199.71 o 
   0  10  -4    23632.57    21039.84    806.23 o 
   1  10  -4    11754.02    10211.60    713.01 o 
   2  10  -4     1015.83     1197.35     88.27 o 
   3  10  -4     1242.17     1231.44    114.15 o 
   4  10  -4     7694.12     7434.36    249.23 o 
   5  10  -4     1323.43     1371.28    103.40 o 
   6  10  -4     3342.54     3199.10    174.58 o 
   7  10  -4     3561.22     3317.79    170.91 o 
   8  10  -4      314.21      187.60     65.59 o 
   9  10  -4     1636.53     1476.36    139.35 o 
  10  10  -4     1217.38     1213.39    130.65 o 
  11  10  -4      189.79      124.96     87.21 o 
  12  10  -4       75.95      127.24     90.60 o 
  13  10  -4     5140.92     5460.15    338.04 o 
  14  10  -4     1912.85     1997.34    215.42 o 
  15  10  -4      169.51      351.39    129.70 o 
  16  10  -4       46.35      235.18    124.28 o 
  17  10  -4      167.99     -157.12    169.61 o 
   1  11  -4     2689.26     2667.34    165.73 o 
   2  11  -4     1244.12     1385.42    122.87 o 
   3  11  -4      875.69      789.07     95.96 o 
   4  11  -4     3222.03     3156.62    152.89 o 
   5  11  -4     6329.74     5743.50    195.75 o 
   6  11  -4      930.32      922.33     94.16 o 
   7  11  -4      645.40      553.74     93.02 o 
   8  11  -4      861.56      959.66    143.58 o 
   9  11  -4     1373.67     1454.47    285.71 o 
  10  11  -4      724.90      945.60    139.36 o 
  11  11  -4     1421.23     1458.73    176.48 o 
  12  11  -4     1311.71     1526.99    180.60 o 
  13  11  -4      509.10      610.65    171.21 o 
  14  11  -4       62.38       62.13     92.99 o 
  15  11  -4       43.03       -2.79    105.37 o 
  16  11  -4       55.53      338.32    133.00 o 
   0  12  -4      727.50      609.97    129.09 o 
   1  12  -4     1045.26     1074.32    113.47 o 
   2  12  -4     2769.23     2796.58    174.11 o 
   3  12  -4       44.34       66.35     63.54 o 
   4  12  -4    16551.59    15891.24    454.04 o 
   5  12  -4      171.63      114.47     60.53 o 
   6  12  -4     1779.14     1865.15    131.89 o 
   7  12  -4     1583.69     1530.56    138.37 o 
   8  12  -4     3286.56     3343.80    237.61 o 
   9  12  -4      858.40      701.05    107.97 o 
  10  12  -4     5354.10     5406.93    373.94 o 
  11  12  -4      165.85      233.75    102.27 o 
  12  12  -4      873.86      936.41    186.70 o 
  13  12  -4      340.24      357.57     94.41 o 
  14  12  -4       95.46      228.70     92.28 o 
  15  12  -4       48.43      114.20    124.34 o 
   1  13  -4       15.85       19.75     77.01 o 
   2  13  -4     1611.44     1712.50    250.45 o 
   3  13  -4       11.89        4.04     62.75 o 
   4  13  -4    13421.05    12875.21    395.29 o 
   5  13  -4      553.58      664.99    101.78 o 
   6  13  -4      151.57      206.49     77.11 o 
   7  13  -4      230.58      292.72    126.65 o 
   8  13  -4      463.70      341.70    211.50 o 
   9  13  -4     2260.33     2071.52    173.10 o 
  10  13  -4     1304.47     1730.93    164.68 o 
  11  13  -4      103.59      207.05     96.76 o 
  12  13  -4      361.18      351.92    114.10 o 
  13  13  -4       50.88      212.13     91.18 o 
  14  13  -4      301.64      420.50    101.36 o 
   0  14  -4      177.96       35.90     93.84 o 
   1  14  -4     6018.37     5863.93    282.76 o 
   2  14  -4     2072.27     2092.43    163.41 o 
   3  14  -4        8.28      -15.21     64.00 o 
   4  14  -4     2719.47     2659.18    188.33 o 
   5  14  -4      248.81      282.39     94.38 o 
   6  14  -4      253.64      213.37     99.03 o 
   7  14  -4     1092.87     1437.84    213.15 o 
   8  14  -4     2117.04     2413.01    275.28 o 
   9  14  -4      147.35      137.96     90.41 o 
  10  14  -4     1121.32      991.53    192.97 o 
  11  14  -4      112.58       14.66     73.31 o 
  12  14  -4       17.63      184.13     90.74 o 
  13  14  -4      889.37     1074.79    146.31 o 
   1  15  -4      662.82      769.36    114.75 o 
   2  15  -4       10.57       16.38     67.66 o 
   3  15  -4      289.09      154.51     78.17 o 
   4  15  -4      304.02      276.02    102.18 o 
   5  15  -4     1655.21     1651.22    185.08 o 
   6  15  -4      728.96     1132.52    192.87 o 
   7  15  -4      271.65      218.85    126.01 o 
   8  15  -4      651.57      832.96    187.09 o 
   9  15  -4     1556.51     1522.51    184.22 o 
  10  15  -4      154.47       11.46    114.29 o 
  11  15  -4       73.05       44.27    105.41 o 
  12  15  -4       56.28      142.97    205.29 o 
   0  16  -4     2453.40     2684.90    281.29 o 
   1  16  -4     1415.90     1695.85    178.04 o 
   2  16  -4       59.68      -21.72     83.11 o 
   3  16  -4       40.89      262.84     99.42 o 
   4  16  -4       92.12       19.28     86.37 o 
   5  16  -4     1053.63     1195.61    166.89 o 
   6  16  -4      354.31      480.81    209.07 o 
   7  16  -4      513.66      536.40    392.99 o 
   8  16  -4       53.31       26.98    179.88 o 
   9  16  -4       55.11       41.13     96.16 o 
  10  16  -4       65.72      -41.08     83.54 o 
  11  16  -4      118.01       57.27    156.76 o 
   1  17  -4      281.35      256.21    108.68 o 
   2  17  -4      287.31      458.38    122.78 o 
   3  17  -4       83.93      114.75    102.25 o 
   4  17  -4     1134.61     1305.24    191.87 o 
   5  17  -4       74.51      211.25    113.83 o 
   6  17  -4      438.65      612.99    180.48 o 
   7  17  -4       27.02      -11.10    147.13 o 
   8  17  -4      284.06      402.50    156.61 o 
   9  17  -4       34.68      299.28    164.55 o 
   0  18  -4      221.41      252.57    207.05 o 
   1  18  -4       13.23      -10.08    117.20 o 
   2  18  -4        2.94       62.65    107.33 o 
   3  18  -4      615.14      733.66    250.54 o 
   4  18  -4       21.88      151.80    116.42 o 
   5  18  -4     1340.89     1953.57    281.78 o 
   6  18  -4      380.53      555.62    204.27 o 
   7  18  -4        5.05      357.93    286.71 o 
   1  19  -4      426.98      376.80    176.95 o 
   2  19  -4        2.99      -33.11    131.38 o 
   3  19  -4      484.71      671.21    192.82 o 
   4  19  -4       81.19      158.95    166.97 o 
   2   0  -3   253790.97   256420.06   6056.72 o 
   4   0  -3    10650.53    10715.11    306.84 o 
   6   0  -3    17557.93    17168.39    479.13 o 
   8   0  -3    23341.06    23201.82    552.40 o 
  10   0  -3    44237.66    42023.46   1111.72 o 
  12   0  -3    10000.38     9484.60    485.28 o 
  14   0  -3      325.37      272.32     76.84 o 
  16   0  -3       63.00       52.09     91.16 o 
  18   0  -3      453.98      658.95    152.99 o 
  20   0  -3       44.61       17.62    185.02 o 
   0   1  -3    34349.80    33969.58    865.44 o 
   1   1  -3     4416.40     4732.85     99.88 o 
   2   1  -3   210884.06   216214.72   3367.04 o 
   3   1  -3    16704.40    16941.92    296.35 o 
   4   1  -3     4897.77     4497.41    112.64 o 
   5   1  -3     4824.14     4642.71    117.82 o 
   6   1  -3     3190.05     3177.65     95.20 o 
   7   1  -3    39405.03    40372.53    670.77 o 
   8   1  -3     1679.18     1931.99     70.89 o 
   9   1  -3     3107.74     3037.13    106.97 o 
  10   1  -3     5397.39     5129.55    151.26 o 
  11   1  -3      304.00      344.16     50.73 o 
  12   1  -3     6514.30     6573.67    189.00 o 
  13   1  -3      343.16      359.10     60.04 o 
  14   1  -3     3384.61     3718.50    210.69 o 
  15   1  -3      514.76      545.39    104.94 o 
  16   1  -3     6982.76     6414.58    474.39 o 
  17   1  -3      550.46      348.99     87.81 o 
  18   1  -3      187.43      226.71     87.94 o 
  19   1  -3      381.32      297.90    133.22 o 
  20   1  -3       42.13      172.91    186.13 o 
   1   2  -3    93541.98    96084.29   1637.58 o 
   2   2  -3    10836.55    11704.80    226.16 o 
   3   2  -3    15982.25    16136.04    300.18 o 
   4   2  -3     6015.00     5603.00    116.83 o 
   5   2  -3     4331.02     4346.99    112.20 o 
   6   2  -3    16410.22    16688.00    331.47 o 
   7   2  -3     8230.97     7994.10    188.87 o 
   8   2  -3     3618.44     3710.16     97.41 o 
   9   2  -3      138.24      100.18     30.82 o 
  10   2  -3     9184.31     9002.48    222.09 o 
  11   2  -3    12327.76    11105.02    333.58 o 
  12   2  -3      789.75      828.88     81.92 o 
  13   2  -3      716.18      839.65     81.74 o 
  14   2  -3     1268.93     1202.24    105.60 o 
  15   2  -3     3109.79     3430.00    198.74 o 
  16   2  -3      798.93      798.67    112.91 o 
  17   2  -3     1232.12     1219.47    153.22 o 
  18   2  -3      172.08      132.65     86.62 o 
  19   2  -3     1105.65      557.64    204.85 o 
  20   2  -3        1.47      -40.02    193.47 o 
   0   3  -3     2643.66     2346.32    182.00 o 
   1   3  -3      773.52      857.14     41.67 o 
   2   3  -3    16598.59    17508.61    326.46 o 
   3   3  -3     5480.88     5536.56    124.27 o 
   4   3  -3    18319.06    18365.94    385.84 o 
   5   3  -3    19321.04    19819.93    370.95 o 
   6   3  -3    50434.85    51800.05    919.59 o 
   7   3  -3    69326.81    69090.98   1207.20 o 
   8   3  -3    12559.46    12375.52    259.80 o 
   9   3  -3    10398.80    10527.71    319.79 o 
  10   3  -3     4950.95     4961.46    161.97 o 
  11   3  -3     7491.49     6908.10    234.82 o 
  12   3  -3      669.94      739.05     87.78 o 
  13   3  -3      107.44      128.84     83.62 o 
  14   3  -3      764.70      866.08    123.13 o 
  15   3  -3     2038.48     2214.94    161.84 o 
  16   3  -3       72.77       17.43     59.49 o 
  17   3  -3      302.55      120.00    173.28 o 
  18   3  -3      174.25      364.17    194.57 o 
  19   3  -3      498.57      423.28    218.06 o 
   1   4  -3    16233.96    16642.52    308.57 o 
   2   4  -3    62399.53    63413.39   1098.80 o 
   3   4  -3     6721.30     6482.63    164.71 o 
   4   4  -3     6507.49     6823.68    173.56 o 
   5   4  -3     5285.64     5115.25    124.60 o 
   6   4  -3     6005.58     6309.77    149.10 o 
   7   4  -3     1361.55     1306.15     64.61 o 
   8   4  -3      396.40      415.11     41.22 o 
   9   4  -3      766.54      718.29     67.93 o 
  10   4  -3     6055.40     6199.54    192.08 o 
  11   4  -3       86.97      129.77     45.12 o 
  12   4  -3    11502.06    11770.92    352.06 o 
  13   4  -3     2162.65     2563.70    163.57 o 
  14   4  -3     3482.98     2943.56    205.06 o 
  15   4  -3      166.14      250.89    105.88 o 
  16   4  -3      379.47      469.12    115.74 o 
  17   4  -3      683.53      835.91    243.03 o 
  18   4  -3      703.85      831.88    246.33 o 
  19   4  -3      640.66      633.63    256.98 o 
   0   5  -3     6025.28     6532.79    210.08 o 
   1   5  -3    33786.00    34591.73    561.96 o 
   2   5  -3      779.96      821.59     51.25 o 
   3   5  -3    41992.19    41739.60    911.72 o 
   4   5  -3     7672.10     7814.92    172.92 o 
   5   5  -3    20383.58    20520.13    389.76 o 
   6   5  -3    35503.66    36469.01    666.28 o 
   7   5  -3      876.36      889.25     61.44 o 
   8   5  -3     5476.84     5491.32    146.72 o 
   9   5  -3     1014.01     1177.83    100.16 o 
  10   5  -3      351.39      401.20     97.13 o 
  11   5  -3    10796.71    10447.81    285.00 o 
  12   5  -3      857.98     1130.87     97.99 o 
  13   5  -3      622.26      634.94    112.90 o 
  14   5  -3      912.76      599.10    108.20 o 
  15   5  -3     3765.57     3641.01    324.14 o 
  16   5  -3     1080.57      961.09    183.25 o 
  17   5  -3     1004.75      651.26    229.81 o 
  18   5  -3       51.67        9.18    154.55 o 
  19   5  -3      356.06      600.59    254.78 o 
   1   6  -3     1994.99     2026.74     78.80 o 
   2   6  -3      480.20      425.18     38.55 o 
   3   6  -3    34089.83    34436.07    788.58 o 
   4   6  -3     1034.06     1084.94    125.58 o 
   5   6  -3    11705.48    11502.01    267.34 o 
   6   6  -3     1975.43     2163.03    101.58 o 
   7   6  -3     1582.77     1692.07    105.14 o 
   8   6  -3      295.49      251.87     40.04 o 
   9   6  -3     3881.84     3621.73    147.56 o 
  10   6  -3      930.29      928.99    100.56 o 
  11   6  -3    19435.89    18460.97    512.38 o 
  12   6  -3     1996.56     2091.50    277.18 o 
  13   6  -3     1158.02     1297.29    150.17 o 
  14   6  -3      199.81      171.53     86.46 o 
  15   6  -3       44.49      214.36    196.96 o 
  16   6  -3      291.63      313.10    121.77 o 
  17   6  -3      161.34      589.21    213.66 o 
  18   6  -3       37.97       45.89    177.31 o 
  19   6  -3       94.17      -65.71    188.33 o 
   0   7  -3     2171.45     2296.19    182.90 o 
   1   7  -3    20521.85    20836.01    403.33 o 
   2   7  -3     3189.03     3454.50    107.13 o 
   3   7  -3    66510.44    67429.81   1702.57 o 
   4   7  -3      574.61      690.49     72.40 o 
   5   7  -3     3008.41     2958.99    104.28 o 
   6   7  -3     8966.63     8389.65    214.30 o 
   7   7  -3       46.87       27.72     39.24 o 
   8   7  -3     4063.03     3987.74    161.90 o 
   9   7  -3       95.30       90.28     52.66 o 
  10   7  -3     2439.99     2447.66    161.79 o 
  11   7  -3     5342.88     5419.46    277.18 o 
  12   7  -3      512.61      563.37     93.69 o 
  13   7  -3     1790.87     2147.79    188.32 o 
  14   7  -3      298.71      520.32    137.94 o 
  15   7  -3     6613.51     6880.66    398.53 o 
  16   7  -3      278.60      563.81    285.43 o 
  17   7  -3     1288.29      881.80    275.70 o 
  18   7  -3       34.57     -172.91    134.36 o 
   1   8  -3     4701.80     4578.64    127.92 o 
   2   8  -3    37906.19    38845.68    709.60 o 
   3   8  -3     6306.80     6104.60    149.64 o 
   4   8  -3     5003.79     4754.34    295.30 o 
   5   8  -3     2963.58     2977.19    262.40 o 
   6   8  -3     2459.79     2509.21    135.01 o 
   7   8  -3     4142.14     3834.25    285.89 o 
   8   8  -3     2425.84     2563.99    144.76 o 
   9   8  -3     1572.03     1717.50    195.95 o 
  10   8  -3     1025.30      909.55    101.19 o 
  11   8  -3     1396.60     1152.48    159.55 o 
  12   8  -3     2911.91     3103.46    238.02 o 
  13   8  -3     1233.86     1308.29    161.01 o 
  14   8  -3     1304.70     1364.65    207.53 o 
  15   8  -3      642.05      445.46    213.11 o 
  16   8  -3     1759.88     1784.97    267.62 o 
  17   8  -3       60.34       30.10    179.88 o 
  18   8  -3      318.21      222.84    200.44 o 
   0   9  -3       31.46      -10.63     57.88 o 
   1   9  -3     1663.91     1699.86     82.94 o 
   2   9  -3      723.39      574.11     88.59 o 
   3   9  -3      674.18      703.50     67.46 o 
   4   9  -3     6989.16     6939.91    201.13 o 
   5   9  -3     3079.87     3237.58    144.86 o 
   6   9  -3    30569.16    29018.60    839.28 o 
   7   9  -3    19074.49    17754.91    462.61 o 
   8   9  -3    11177.36     9810.92    472.18 o 
   9   9  -3     6197.17     5613.30    262.68 o 
  10   9  -3     2043.82     2226.12    186.20 o 
  11   9  -3      146.34      267.51     88.44 o 
  12   9  -3     4434.17     4536.73    355.04 o 
  13   9  -3      305.04      482.98    115.23 o 
  14   9  -3      625.92      774.46    277.17 o 
  15   9  -3      244.79      441.49    236.05 o 
  16   9  -3      445.00      447.53    165.38 o 
  17   9  -3       57.81     -161.90    107.93 o 
   1  10  -3    15643.59    14717.20    360.24 o 
   2  10  -3     5763.84     5631.45    194.45 o 
   3  10  -3     1574.13     1541.10    112.37 o 
   4  10  -3     4538.68     4328.73    215.56 o 
   5  10  -3      469.81      629.06     72.69 o 
   6  10  -3     6537.76     6005.08    193.66 o 
   7  10  -3      130.96       98.71     48.25 o 
   8  10  -3     2310.41     2600.71    264.37 o 
   9  10  -3      475.69      483.58    100.53 o 
  10  10  -3      665.89      802.13    392.44 o 
  11  10  -3     3906.81     4056.74    300.74 o 
  12  10  -3       95.20      274.30     99.10 o 
  13  10  -3      398.58      464.93    117.97 o 
  14  10  -3      345.81      195.46    115.46 o 
  15  10  -3     1559.42     1297.93    418.69 o 
  16  10  -3       92.21      358.39    132.12 o 
  17  10  -3      275.96      387.15    248.72 o 
   0  11  -3     5083.62     4758.92    280.23 o 
   1  11  -3     1731.30     1756.35    133.34 o 
   2  11  -3    19362.80    18651.13    436.25 o 
   3  11  -3     4460.12     4037.06    161.70 o 
   4  11  -3     2167.20     2343.79    131.72 o 
   5  11  -3     1195.44     1272.80    109.62 o 
   6  11  -3     1170.36     1315.10    155.48 o 
   7  11  -3     9520.11     9071.71    265.57 o 
   8  11  -3      726.21      678.01    114.63 o 
   9  11  -3      582.79      465.81    168.46 o 
  10  11  -3     2764.95     2827.14    226.58 o 
  11  11  -3      983.30     1067.29    149.95 o 
  12  11  -3     3405.03     3228.67    220.91 o 
  13  11  -3      214.93      261.02     92.20 o 
  14  11  -3      622.46      786.53    235.31 o 
  15  11  -3      232.91      412.23    218.91 o 
  16  11  -3      754.22      792.50    151.47 o 
   1  12  -3     1667.35     1705.47    137.92 o 
   2  12  -3     2066.12     2042.54    148.68 o 
   3  12  -3      394.90      233.70     55.66 o 
   4  12  -3     2986.08     2871.00    174.87 o 
   5  12  -3      867.05      914.73     97.41 o 
   6  12  -3     2214.65     2094.45    136.91 o 
   7  12  -3       43.47       70.06     63.11 o 
   8  12  -3     3523.16     3533.22    246.25 o 
   9  12  -3      811.89      773.90    130.47 o 
  10  12  -3     4809.83     5222.20    596.97 o 
  11  12  -3     2246.23     2376.01    222.82 o 
  12  12  -3     1678.35     1583.51    157.46 o 
  13  12  -3      781.73     1006.08    133.33 o 
  14  12  -3      144.86       30.33    107.59 o 
  15  12  -3       97.20       79.11     93.73 o 
  16  12  -3      124.81      132.42    133.26 o 
   0  13  -3     4907.93     5160.74    308.48 o 
   1  13  -3      897.93      990.81    114.22 o 
   2  13  -3    10293.11    10393.66    335.30 o 
   3  13  -3     1298.14     1234.10    127.59 o 
   4  13  -3     1866.24     2046.51    161.31 o 
   5  13  -3      153.03      205.25     66.97 o 
   6  13  -3      262.74      352.19     80.38 o 
   7  13  -3     2404.68     2397.45    175.36 o 
   8  13  -3       41.08      122.11     85.34 o 
   9  13  -3        9.54       42.10     83.05 o 
  10  13  -3      394.22      548.98    124.28 o 
  11  13  -3      232.78      275.95    107.45 o 
  12  13  -3      978.55     1031.20    135.65 o 
  13  13  -3      305.50      240.21     97.30 o 
  14  13  -3      805.42      616.89    139.95 o 
  15  13  -3       25.28      333.60    138.04 o 
   1  14  -3     3110.14     3174.38    196.90 o 
   2  14  -3       34.39       -5.92     63.53 o 
   3  14  -3     1081.48     1099.48    126.31 o 
   4  14  -3     1099.12     1183.40    152.01 o 
   5  14  -3     1118.74      826.24    141.04 o 
   6  14  -3      496.36      627.55    120.22 o 
   7  14  -3      773.28      756.51    130.45 o 
   8  14  -3     1262.48     1413.32    168.99 o 
   9  14  -3       12.14       26.22     88.92 o 
  10  14  -3     1756.34     1789.65    264.43 o 
  11  14  -3      281.83      278.35    115.85 o 
  12  14  -3      206.35       80.61    103.33 o 
  13  14  -3      126.65      241.94     94.73 o 
  14  14  -3      107.85       56.23    123.50 o 
   0  15  -3     1450.84     1353.91    198.86 o 
   1  15  -3       29.04      155.59     78.13 o 
   2  15  -3     1001.89     1458.80    145.72 o 
   3  15  -3       97.94      145.34     90.03 o 
   4  15  -3      835.85      835.25    165.69 o 
   5  15  -3     2572.01     2428.37    317.37 o 
   6  15  -3     2122.55     2158.76    274.35 o 
   7  15  -3     5041.71     4791.82    391.33 o 
   8  15  -3       88.86      148.07    113.47 o 
   9  15  -3     1035.43     1178.97    210.66 o 
  10  15  -3      126.74      196.49    115.54 o 
  11  15  -3      218.50      182.15    109.34 o 
  12  15  -3       42.04       32.68     83.95 o 
  13  15  -3      165.53      150.06     96.79 o 
   1  16  -3     1159.12     1306.39    168.81 o 
   2  16  -3     1920.47     1885.74    288.55 o 
   3  16  -3      742.50      725.55    151.11 o 
   4  16  -3      420.89      415.24    118.94 o 
   5  16  -3      401.23      459.84    115.69 o 
   6  16  -3       31.46      121.91    101.09 o 
   7  16  -3      470.70      520.52    508.63 o 
   8  16  -3      155.82      300.60    154.55 o 
   9  16  -3      102.73       88.74    140.05 o 
  10  16  -3      154.22      192.99    350.59 o 
  11  16  -3      126.93      -75.56    127.03 o 
   0  17  -3      576.86      552.87    226.51 o 
   1  17  -3      284.69      228.00    126.59 o 
   2  17  -3      143.04      317.03    109.89 o 
   3  17  -3     1096.61     1172.34    168.93 o 
   4  17  -3      327.84      528.09    124.52 o 
   5  17  -3      627.79      779.21    150.61 o 
   6  17  -3     1764.74     1966.42    218.80 o 
   7  17  -3      414.34      472.17    376.84 o 
   8  17  -3      172.87      534.51    159.73 o 
   9  17  -3      307.85      306.96    165.35 o 
  10  17  -3        1.09      135.83    289.28 o 
   1  18  -3       65.57       88.15    125.18 o 
   2  18  -3      279.61      293.54    139.55 o 
   3  18  -3      551.68      667.66    148.07 o 
   4  18  -3       40.21       97.21    111.64 o 
   5  18  -3      236.78      295.11    131.05 o 
   6  18  -3        7.89      194.38    167.41 o 
   7  18  -3      103.03      209.81    154.92 o 
   8  18  -3       38.04      252.57    289.65 o 
   0  19  -3      296.82      104.99    218.80 o 
   1  19  -3      499.40      690.53    205.97 o 
   2  19  -3      168.02      271.57    166.26 o 
   3  19  -3      928.90      962.86    220.41 o 
   4  19  -3       67.46      191.73    161.13 o 
   5  19  -3      151.00      299.66    181.71 o 
   0   0  -2    60141.45    62159.57   1889.26 o 
   2   0  -2    20060.94    19322.85    510.51 o 
   4   0  -2    24010.52    25486.81    556.45 o 
   6   0  -2    32903.96    35370.05    772.83 o 
   8   0  -2    30436.08    31013.60    823.76 o 
  10   0  -2    17087.09    15825.30    483.60 o 
  12   0  -2    12311.05    10818.29    402.24 o 
  14   0  -2     4849.58     4720.27    243.32 o 
  16   0  -2      278.93       37.27     88.09 o 
  18   0  -2      130.50      -38.73     88.78 o 
  20   0  -2      414.28      311.30    127.70 o 
   1   1  -2     4972.31     5355.43    100.91 o 
   2   1  -2    31426.05    34023.90    550.00 o 
   3   1  -2    11041.49    11853.86    225.57 o 
   4   1  -2    38343.84    40399.75    652.77 o 
   5   1  -2    21404.17    20866.30    314.94 o 
   6   1  -2    19713.42    18951.25    311.05 o 
   7   1  -2     1081.31     1135.21     58.02 o 
   8   1  -2     9329.66     8859.52    204.49 o 
   9   1  -2     8959.31     8884.92    209.74 o 
  10   1  -2     7351.44     7087.68    183.41 o 
  11   1  -2     2046.99     2368.34    113.58 o 
  12   1  -2     2788.37     2543.97    125.61 o 
  13   1  -2      895.48      914.03     80.32 o 
  14   1  -2     3756.68     3881.23    170.40 o 
  15   1  -2      738.54      930.41     92.93 o 
  16   1  -2      635.68      649.16    100.08 o 
  17   1  -2     2323.74     2360.86    180.98 o 
  18   1  -2     2202.22     1991.57    183.02 o 
  19   1  -2      496.96      509.19     97.67 o 
  20   1  -2      373.40      386.51    131.08 o 
   0   2  -2     3060.19     3398.29    110.41 o 
   1   2  -2    93935.85    99281.68   1680.80 o 
   2   2  -2    80624.59    85153.88   1450.54 o 
   3   2  -2    58666.21    62565.68    990.84 o 
   4   2  -2     6242.63     6509.93    138.93 o 
   5   2  -2     4104.82     4177.63     95.50 o 
   6   2  -2    64570.98    68320.04   1100.47 o 
   7   2  -2     1758.09     2016.41     67.32 o 
   8   2  -2     2504.38     2378.39     76.64 o 
   9   2  -2    19121.05    18214.91    388.17 o 
  10   2  -2     1964.79     1857.45     96.07 o 
  11   2  -2     3196.35     3227.00    129.04 o 
  12   2  -2     5229.73     4786.64    177.67 o 
  13   2  -2    13872.03    12796.37    305.94 o 
  14   2  -2      105.93      182.87     56.70 o 
  15   2  -2      510.62      638.64     83.17 o 
  16   2  -2     2301.78     2288.17    170.52 o 
  17   2  -2      841.85      822.27    114.90 o 
  18   2  -2       37.73      103.23     72.11 o 
  19   2  -2      363.67      341.26    113.75 o 
  20   2  -2      329.85      580.77    254.41 o 
   1   3  -2     7580.16     7579.93    151.69 o 
   2   3  -2     5519.98     4934.25    125.43 o 
   3   3  -2    13958.54    14353.38    268.90 o 
   4   3  -2    21142.09    21513.58    396.79 o 
   5   3  -2    53431.84    55451.39    983.50 o 
   6   3  -2    25889.34    26771.95    504.55 o 
   7   3  -2     3788.64     3736.33    106.45 o 
   8   3  -2    21586.40    21613.67    388.83 o 
   9   3  -2     7991.29     7891.54    241.26 o 
  10   3  -2     6849.63     6402.16    193.95 o 
  11   3  -2    13484.29    13497.63    370.77 o 
  12   3  -2      162.03      269.54     54.22 o 
  13   3  -2     2323.27     2527.01    188.38 o 
  14   3  -2     1543.47     1566.36    119.30 o 
  15   3  -2     3325.63     3344.73    174.53 o 
  16   3  -2      145.23      161.27     71.88 o 
  17   3  -2     1563.74     1814.22    187.07 o 
  18   3  -2     1568.32     1254.50    199.53 o 
  19   3  -2      732.72      854.27    274.97 o 
  20   3  -2       72.43      291.85    230.18 o 
   0   4  -2   135806.19   139559.36   3347.75 o 
   1   4  -2    25774.69    27208.31    533.36 o 
   2   4  -2     9988.90    10345.95    258.92 o 
   3   4  -2    60471.62    61395.23   1169.46 o 
   4   4  -2     8260.97     7832.33    182.89 o 
   5   4  -2     1789.82     2065.84     87.09 o 
   6   4  -2       80.24       81.66     23.75 o 
   7   4  -2    56248.20    57896.69   1121.48 o 
   8   4  -2     5174.57     4902.36    133.67 o 
   9   4  -2      384.91      457.71     48.50 o 
  10   4  -2    13509.13    13287.36    330.27 o 
  11   4  -2     4551.97     4214.34    217.46 o 
  12   4  -2    10799.05    11214.23    298.31 o 
  13   4  -2     2106.22     2325.86    139.29 o 
  14   4  -2     5588.71     5473.29    243.87 o 
  15   4  -2     1365.52     1606.91    139.13 o 
  16   4  -2      682.65      637.74    140.00 o 
  17   4  -2     1099.08     1022.77    254.41 o 
  18   4  -2      201.63      181.72    161.90 o 
  19   4  -2       75.25     -149.05    160.79 o 
   1   5  -2    44619.88    45204.61    792.17 o 
   2   5  -2     2390.44     2627.93    100.16 o 
   3   5  -2     7718.27     7260.03    172.58 o 
   4   5  -2    36592.06    37682.40    737.43 o 
   5   5  -2    20281.59    20545.26    430.69 o 
   6   5  -2    14283.94    14567.64    328.22 o 
   7   5  -2     1080.11     1442.85     78.72 o 
   8   5  -2     9388.52     9134.72    245.61 o 
   9   5  -2     5641.83     5640.73    168.52 o 
  10   5  -2     1059.37      989.13     82.44 o 
  11   5  -2     3632.74     3653.92    169.59 o 
  12   5  -2      847.71      966.36    100.61 o 
  13   5  -2       54.28      177.46     60.38 o 
  14   5  -2     2040.58     2087.14    154.50 o 
  15   5  -2     4742.64     4725.99    346.12 o 
  16   5  -2      856.42      900.89    245.96 o 
  17   5  -2     1103.89      841.79    241.56 o 
  18   5  -2     2317.99     2034.90    389.14 o 
  19   5  -2      815.44      612.34    266.52 o 
   0   6  -2     4222.15     4326.88    154.57 o 
   1   6  -2    34195.83    34002.98    618.35 o 
   2   6  -2      244.57      239.49     28.41 o 
   3   6  -2    34157.37    33137.20    659.79 o 
   4   6  -2      867.00      910.41     56.09 o 
   5   6  -2     4022.19     4129.81    187.68 o 
   6   6  -2      606.11      607.83     55.31 o 
   7   6  -2    53063.49    54313.08   1055.17 o 
   8   6  -2     1614.11     1602.80     89.94 o 
   9   6  -2    17888.03    16431.38    575.57 o 
  10   6  -2      759.71      956.26     88.32 o 
  11   6  -2     7350.79     7611.15    227.20 o 
  12   6  -2      410.59      522.36     77.03 o 
  13   6  -2     6672.29     6979.45    303.80 o 
  14   6  -2       53.08      221.02    104.69 o 
  15   6  -2      941.01      992.64    400.15 o 
  16   6  -2      211.21      159.33    151.98 o 
  17   6  -2      261.01      245.23    175.11 o 
  18   6  -2      299.04      262.12    198.61 o 
  19   6  -2      304.12       64.61    166.67 o 
   1   7  -2    31337.74    32154.80    580.52 o 
   2   7  -2     1383.55     1533.03     68.41 o 
   3   7  -2    17793.10    17855.00    350.39 o 
   4   7  -2     7850.66     7726.39    219.33 o 
   5   7  -2    23564.61    23028.95    485.01 o 
   6   7  -2     3285.02     3229.87    130.44 o 
   7   7  -2      851.56      913.52     70.70 o 
   8   7  -2     5139.87     4821.46    154.87 o 
   9   7  -2     5662.60     5643.22    172.35 o 
  10   7  -2     1420.91     1352.05    135.48 o 
  11   7  -2      693.44      929.01    224.92 o 
  12   7  -2     1138.87     1652.87    267.26 o 
  13   7  -2     1885.22     2111.31    324.53 o 
  14   7  -2      165.37      161.48     95.24 o 
  15   7  -2     3312.87     3411.46    311.60 o 
  16   7  -2       72.06       33.10     99.06 o 
  17   7  -2     2048.09     2282.33    413.00 o 
  18   7  -2      688.66      628.13    257.35 o 
   0   8  -2    44767.90    43715.14   1113.53 o 
   1   8  -2     8839.63     9213.57    207.09 o 
   2   8  -2     1641.52     1615.86     85.78 o 
   3   8  -2    16048.17    15100.07    309.26 o 
   4   8  -2     6648.18     6256.17    181.22 o 
   5   8  -2     1571.88     1639.57    104.61 o 
   6   8  -2       37.47       91.09     33.71 o 
   7   8  -2    21724.75    21172.47    529.38 o 
   8   8  -2     5025.73     4888.28    223.61 o 
   9   8  -2     3097.99     3182.86    162.90 o 
  10   8  -2     4940.24     5043.90    234.38 o 
  11   8  -2     8202.97     7673.06    954.31 o 
  12   8  -2     3507.29     3465.90    406.39 o 
  13   8  -2       98.27       96.95     85.53 o 
  14   8  -2     3317.10     3184.60    339.39 o 
  15   8  -2      333.63      665.73    154.05 o 
  16   8  -2      955.40     1334.48    218.51 o 
  17   8  -2      231.44      366.01    201.54 o 
  18   8  -2       42.36      192.00    214.03 o 
   1   9  -2     3472.80     3495.95    169.34 o 
   2   9  -2       27.37       48.48     26.51 o 
   3   9  -2     3910.10     3877.60    118.14 o 
   4   9  -2    13881.19    13119.24    304.80 o 
   5   9  -2     7027.27     6943.63    202.43 o 
   6   9  -2     9926.48     9076.47    248.62 o 
   7   9  -2     2023.05     2122.75    120.66 o 
   8   9  -2     6946.37     6869.86    236.53 o 
   9   9  -2     1893.66     2243.09    187.57 o 
  10   9  -2     1182.54     1299.95    247.07 o 
  11   9  -2      151.82      220.06    136.38 o 
  12   9  -2     3205.58     2897.90    277.29 o 
  13   9  -2      377.36      310.46    127.97 o 
  14   9  -2     1875.34     1856.81    455.22 o 
  15   9  -2       67.30      279.38    119.66 o 
  16   9  -2      418.48      501.71    155.66 o 
  17   9  -2      237.02      495.97    261.02 o 
   0  10  -2     6985.63     6486.77    247.28 o 
   1  10  -2    13290.02    12699.95    309.65 o 
   2  10  -2    18786.23    17980.91    370.14 o 
   3  10  -2     9240.94     9016.30    246.28 o 
   4  10  -2     2115.65     1932.27    122.23 o 
   5  10  -2      322.25      316.76     55.57 o 
   6  10  -2     1994.10     2039.62    154.23 o 
   7  10  -2      158.48      111.43     49.13 o 
   8  10  -2     5285.26     5264.34    215.06 o 
   9  10  -2     3754.69     3487.99    472.55 o 
  10  10  -2     1480.95     1644.85    168.82 o 
  11  10  -2     4398.82     4388.98    279.57 o 
  12  10  -2     1838.13     2283.35    427.43 o 
  13  10  -2     5554.46     5639.20    550.67 o 
  14  10  -2      387.20      392.91    151.62 o 
  15  10  -2      677.38      779.75    169.76 o 
  16  10  -2      996.05      958.81    165.78 o 
  17  10  -2       80.00       34.87    131.20 o 
   1  11  -2      107.77      110.23     43.67 o 
   2  11  -2     1431.98     1579.51    134.75 o 
   3  11  -2     5507.96     5564.42    183.76 o 
   4  11  -2     2993.56     2808.65    142.26 o 
   5  11  -2    13459.41    12703.12    331.24 o 
   6  11  -2     1416.53     1351.33    107.26 o 
   7  11  -2     2341.47     2398.20    163.38 o 
   8  11  -2      957.80     1088.55    117.83 o 
   9  11  -2     1738.17     1477.38    162.22 o 
  10  11  -2     4553.02     4915.87    561.26 o 
  11  11  -2       41.84      140.59     86.57 o 
  12  11  -2     1295.57     1341.99    191.97 o 
  13  11  -2      991.11     1143.62    552.14 o 
  14  11  -2      180.37      224.22     98.81 o 
  15  11  -2      533.54      697.24    137.14 o 
  16  11  -2      621.58      554.62    162.91 o 
   0  12  -2     6553.77     6056.81    331.12 o 
   1  12  -2     1613.60     1632.04    113.53 o 
   2  12  -2    11922.11    11163.64    303.08 o 
   3  12  -2     1957.67     1878.58    127.82 o 
   4  12  -2     5344.06     5236.39    228.37 o 
   5  12  -2      325.28      379.24     65.53 o 
   6  12  -2     2385.06     2530.17    241.10 o 
   7  12  -2      557.94      625.61     97.92 o 
   8  12  -2     4367.78     4271.56    250.05 o 
   9  12  -2     1197.63     1192.54    168.26 o 
  10  12  -2     1867.53     2112.43    263.93 o 
  11  12  -2      104.96       76.83     85.19 o 
  12  12  -2     2499.87     2291.21    278.69 o 
  13  12  -2      368.82      462.02    141.02 o 
  14  12  -2      786.86      720.08    185.39 o 
  15  12  -2      337.40      405.13    227.10 o 
  16  12  -2      455.23      539.14    165.41 o 
   1  13  -2      250.14      255.47     75.88 o 
   2  13  -2      162.08      259.11     75.92 o 
   3  13  -2      946.18      949.98     94.75 o 
   4  13  -2     7838.97     7862.81    280.67 o 
   5  13  -2      149.62      209.64     79.43 o 
   6  13  -2     2959.91     2948.11    187.57 o 
   7  13  -2     1253.93     1024.75    122.04 o 
   8  13  -2     2025.58     2107.54    168.90 o 
   9  13  -2      898.85     1161.14    210.60 o 
  10  13  -2      842.72     1072.46    192.12 o 
  11  13  -2      804.94      867.18    151.01 o 
  12  13  -2      879.28     1024.55    244.43 o 
  13  13  -2      100.45      219.02    119.40 o 
  14  13  -2     1070.78      620.13    158.21 o 
  15  13  -2      100.92      312.39    109.22 o 
   0  14  -2     1884.31     1404.22    227.06 o 
   1  14  -2     3409.30     3320.13    201.54 o 
   2  14  -2     4544.66     4899.10    237.97 o 
   3  14  -2     2638.13     2931.51    225.25 o 
   4  14  -2      476.07      402.26    111.08 o 
   5  14  -2      164.05      178.13    107.91 o 
   6  14  -2     3167.64     3084.42    204.10 o 
   7  14  -2      340.11      473.55     95.92 o 
   8  14  -2     1867.01     2110.01    235.00 o 
   9  14  -2     1129.05     1299.82    198.79 o 
  10  14  -2      976.62     1132.08    163.85 o 
  11  14  -2      345.43      480.42    234.55 o 
  12  14  -2      719.76      433.84    204.79 o 
  13  14  -2     1645.24     1809.71    249.95 o 
  14  14  -2        6.78      118.84    205.58 o 
   1  15  -2      123.20      143.69     81.36 o 
   2  15  -2      123.92      121.03     93.00 o 
   3  15  -2      617.25      897.17    142.35 o 
   4  15  -2      355.07      616.55    203.56 o 
   5  15  -2     3415.18     3421.06    256.50 o 
   6  15  -2      771.57     1016.88    147.03 o 
   7  15  -2      642.88      591.31    131.87 o 
   8  15  -2     1192.49     1263.89    160.34 o 
   9  15  -2      816.06     1021.52    156.69 o 
  10  15  -2      132.05       43.39     97.27 o 
  11  15  -2     1715.52     1381.41    238.73 o 
  12  15  -2      261.95       -3.39    112.46 o 
  13  15  -2      381.54      456.50    190.35 o 
   0  16  -2     3048.98     3350.26    448.61 o 
   1  16  -2     2117.96     2021.18    197.52 o 
   2  16  -2      660.67      942.62    149.19 o 
   3  16  -2     3077.04     3278.71    256.83 o 
   4  16  -2      282.34      233.51    110.21 o 
   5  16  -2      129.47       34.80    100.27 o 
   6  16  -2      286.92      278.52    113.03 o 
   7  16  -2     1456.21     1448.27    180.07 o 
   8  16  -2      103.93      293.32    136.50 o 
   9  16  -2      311.91      441.20    142.62 o 
  10  16  -2      345.85      210.36    139.45 o 
  11  16  -2      449.75      385.58    132.50 o 
  12  16  -2      633.35      790.67    274.23 o 
   1  17  -2      690.29      801.98    174.99 o 
   2  17  -2      186.84      261.41    110.08 o 
   3  17  -2      162.71      136.10    101.44 o 
   4  17  -2     1516.04     1733.11    201.51 o 
   5  17  -2       85.24      395.08    118.16 o 
   6  17  -2      446.94      512.06    126.79 o 
   7  17  -2       26.29       78.85    137.91 o 
   8  17  -2      985.58     1385.90    280.47 o 
   9  17  -2       98.08      296.55    196.04 o 
  10  17  -2       36.22       34.28    137.69 o 
   0  18  -2      620.64      938.34    296.99 o 
   1  18  -2      700.98      572.24    170.12 o 
   2  18  -2       22.08       99.86    121.66 o 
   3  18  -2      599.44      863.07    199.08 o 
   4  18  -2       76.78      157.72    120.62 o 
   5  18  -2      113.93      178.21    127.76 o 
   6  18  -2       75.09      189.77    101.51 o 
   7  18  -2     1585.60     1610.56    253.59 o 
   8  18  -2      320.66       79.30    269.83 o 
   1  19  -2      374.57      554.56    184.21 o 
   2  19  -2       56.87      383.30    180.58 o 
   3  19  -2      209.57      259.93    165.93 o 
   4  19  -2       20.69      331.96    173.14 o 
   5  19  -2      560.46     1013.96    346.92 o 
   2   0  -1     6922.05     7223.93    168.45 o 
   4   0  -1    10708.51    10044.17    282.80 o 
   6   0  -1    21450.83    22347.33    588.69 o 
   8   0  -1    16056.81    15063.36    440.90 o 
  10   0  -1     1972.32     2104.38    138.10 o 
  12   0  -1    15334.37    15190.00    472.74 o 
  14   0  -1     4456.92     4413.43    713.85 o 
  16   0  -1     4652.53     4538.95    331.40 o 
  18   0  -1      145.71       10.30     95.78 o 
  20   0  -1     2856.88     3081.90    466.23 o 
   0   1  -1    18294.84    21033.23    620.15 o 
   1   1  -1     6691.41     7089.00    147.57 o 
   2   1  -1    11023.95    11656.30    183.75 o 
   3   1  -1    32245.13    34626.40    523.05 o 
   4   1  -1    36191.77    38154.60    582.38 o 
   5   1  -1     8395.26     8235.91    161.00 o 
   6   1  -1    90283.28    93492.38   1620.49 o 
   7   1  -1    10613.20    11095.24    233.90 o 
   8   1  -1    39447.99    40055.01    732.33 o 
   9   1  -1     2334.17     2704.27    132.06 o 
  10   1  -1     3013.09     3136.57    144.04 o 
  11   1  -1     2624.60     2696.58    116.40 o 
  12   1  -1    10700.06    10790.57    259.79 o 
  13   1  -1      286.22      339.03     53.83 o 
  14   1  -1     4020.40     3720.34    173.49 o 
  15   1  -1     4072.11     3802.56    209.89 o 
  16   1  -1      957.92     1002.22    115.24 o 
  17   1  -1     1285.42     1329.60    138.16 o 
  18   1  -1      455.04      529.06     96.11 o 
  19   1  -1      811.08      809.27    137.86 o 
  20   1  -1     1002.78     1293.20    199.39 o 
   1   2  -1    37029.62    40202.55    848.71 o 
   2   2  -1    18682.83    19567.77    379.23 o 
   3   2  -1    72828.21    78047.88   1465.73 o 
   4   2  -1    16555.98    16889.36    314.31 o 
   5   2  -1     5008.44     4945.02    117.42 o 
   6   2  -1    24872.62    25931.91    445.18 o 
   7   2  -1     1883.97     2017.49     72.87 o 
   8   2  -1     2328.20     2159.70     94.42 o 
   9   2  -1     1985.48     2176.24     83.28 o 
  10   2  -1     3140.12     3062.11    100.77 o 
  11   2  -1    42845.26    40910.18    711.93 o 
  12   2  -1     2438.75     2379.85    130.74 o 
  13   2  -1     1402.76     1653.90    114.47 o 
  14   2  -1      257.50      291.81     60.27 o 
  15   2  -1     1811.15     1783.53    143.90 o 
  16   2  -1      438.48      469.44    100.34 o 
  17   2  -1      839.83      763.65    111.05 o 
  18   2  -1      143.28      253.74     95.58 o 
  19   2  -1       99.36       87.33     88.51 o 
  20   2  -1       65.10       -9.05     83.40 o 
   0   3  -1    21863.40    22617.29    565.95 o 
   1   3  -1    27150.99    28623.29    557.84 o 
   2   3  -1    96950.73   102426.95   1899.57 o 
   3   3  -1    44141.68    45449.30    863.87 o 
   4   3  -1    33953.61    36400.84    699.81 o 
   5   3  -1    36348.77    36481.55    667.30 o 
   6   3  -1     7748.48     7555.16    169.80 o 
   7   3  -1     6238.88     6379.43    152.91 o 
   8   3  -1     6518.89     6579.69    177.20 o 
   9   3  -1    14897.75    14894.24    340.00 o 
  10   3  -1     6614.72     6204.21    225.17 o 
  11   3  -1     9204.12     9155.23    256.33 o 
  12   3  -1        9.73       66.09     46.66 o 
  13   3  -1      572.13      596.10     74.62 o 
  14   3  -1     1269.61     1094.28     99.89 o 
  15   3  -1     4567.82     4429.29    224.33 o 
  16   3  -1     5754.47     5405.06    431.54 o 
  17   3  -1     1849.48     1864.97    187.02 o 
  18   3  -1      236.54      154.19     84.27 o 
  19   3  -1      740.12      956.97    210.50 o 
  20   3  -1      171.01      466.62    169.42 o 
   1   4  -1    16934.02    17683.17    328.48 o 
   2   4  -1    54526.70    55779.73   1062.94 o 
   3   4  -1    17941.18    19385.30    392.20 o 
   4   4  -1     8974.04     9276.88    208.25 o 
   5   4  -1      748.35      823.28     52.36 o 
   6   4  -1     1520.94     1700.76    108.33 o 
   7   4  -1     4586.37     5079.03    134.09 o 
   8   4  -1    13823.50    14265.04    295.59 o 
   9   4  -1      544.31      608.91     58.32 o 
  10   4  -1    21686.46    21902.77    483.23 o 
  11   4  -1     2311.79     2117.81    121.99 o 
  12   4  -1    11935.66    11431.09    304.76 o 
  13   4  -1     5680.35     5653.46    200.15 o 
  14   4  -1     2132.88     1921.15    130.53 o 
  15   4  -1      304.88      417.42     99.41 o 
  16   4  -1     1202.84     1229.36    154.48 o 
  17   4  -1     1510.57     1249.74    162.52 o 
  18   4  -1      198.84      265.80    117.73 o 
  19   4  -1        6.87      -11.02    105.31 o 
  20   4  -1      666.72      335.01    151.25 o 
   0   5  -1     1160.72     1292.17    120.38 o 
   1   5  -1    43007.88    43921.84    774.20 o 
   2   5  -1    55454.48    60183.98   1043.01 o 
   3   5  -1     1478.69     1561.45     75.45 o 
   4   5  -1    11059.30    12213.96    270.17 o 
   5   5  -1    60814.36    62192.34   1199.99 o 
   6   5  -1    19521.20    19653.08    411.26 o 
   7   5  -1    51677.02    52330.50   1018.09 o 
   8   5  -1     4055.40     4120.71    131.17 o 
   9   5  -1     7032.04     6789.34    214.53 o 
  10   5  -1     2473.07     2903.02    128.05 o 
  11   5  -1      751.65      700.62     79.91 o 
  12   5  -1       24.01       30.64     60.62 o 
  13   5  -1     2340.24     2791.56    151.27 o 
  14   5  -1      846.00      589.28     94.83 o 
  15   5  -1      607.61      810.57    139.91 o 
  16   5  -1     6361.11     5631.14    365.22 o 
  17   5  -1       96.69       49.50     94.24 o 
  18   5  -1       44.49      120.78    162.26 o 
  19   5  -1      869.46      929.53    282.68 o 
   1   6  -1    62343.55    63997.25   1116.83 o 
   2   6  -1     2141.19     2065.51     72.80 o 
   3   6  -1    19896.55    20046.81    381.79 o 
   4   6  -1      789.26      784.85     56.88 o 
   5   6  -1     3965.00     3946.77    120.96 o 
   6   6  -1       27.67       28.96     37.34 o 
   7   6  -1     8646.37     9181.75    324.70 o 
   8   6  -1     1831.16     2031.80    101.10 o 
   9   6  -1     2071.16     2152.48    107.43 o 
  10   6  -1     1116.45     1274.89    106.11 o 
  11   6  -1    10397.47    10780.27    357.42 o 
  12   6  -1       12.03      106.34     58.69 o 
  13   6  -1     3481.36     3618.95    237.10 o 
  14   6  -1      269.26      253.08     82.50 o 
  15   6  -1     6855.80     7252.66    609.04 o 
  16   6  -1       16.69      -49.19    110.87 o 
  17   6  -1      242.45      254.41    172.91 o 
  18   6  -1      122.65      193.10    153.09 o 
  19   6  -1      548.21      420.71    243.76 o 
   0   7  -1     1662.45     1718.79    105.69 o 
   1   7  -1    23549.17    24904.43    469.42 o 
   2   7  -1    30581.24    30911.88    571.49 o 
   3   7  -1     3664.71     3953.87    112.91 o 
   4   7  -1     4580.47     4765.82    128.47 o 
   5   7  -1    22261.48    21804.83    424.96 o 
   6   7  -1     4098.78     3854.84    128.62 o 
   7   7  -1    55414.24    55791.07   1087.24 o 
   8   7  -1      202.97      313.05     45.90 o 
   9   7  -1     5515.91     5160.91    165.56 o 
  10   7  -1     1498.10     1506.15     98.13 o 
  11   7  -1     2277.52     2191.06    195.53 o 
  12   7  -1      809.45     1128.86    140.98 o 
  13   7  -1     3046.66     3251.14    376.29 o 
  14   7  -1       15.11      -90.63     69.45 o 
  15   7  -1     1531.53     1704.87    359.95 o 
  16   7  -1     1046.92      870.42    243.76 o 
  17   7  -1      368.38      -48.46    149.41 o 
  18   7  -1       18.16       -2.94    171.81 o 
  19   7  -1      729.52      432.82    243.76 o 
   1   8  -1    15531.12    15653.14    319.22 o 
   2   8  -1    14897.12    14072.47    292.78 o 
   3   8  -1     3295.91     3264.51    105.15 o 
   4   8  -1     7279.87     7450.00    261.01 o 
   5   8  -1     3884.65     3992.21    147.05 o 
   6   8  -1     2978.56     2927.98    159.55 o 
   7   8  -1     1843.52     1810.33    126.53 o 
   8   8  -1     4061.67     3844.72    138.97 o 
   9   8  -1     1575.62     1432.39     96.39 o 
  10   8  -1    13713.69    14217.33    458.38 o 
  11   8  -1     1008.74      665.94    184.66 o 
  12   8  -1     8734.98     8568.75    593.25 o 
  13   8  -1     1178.22     1121.16    229.08 o 
  14   8  -1      516.39      596.92    196.40 o 
  15   8  -1       57.21      232.92    111.76 o 
  16   8  -1       48.26       62.04    156.76 o 
  17   8  -1      327.72      517.99    223.20 o 
  18   8  -1      159.95      201.91    213.29 o 
   0   9  -1     6311.56     5927.59    222.61 o 
   1   9  -1     3318.82     3537.51    127.60 o 
   2   9  -1    30070.39    28592.37    540.46 o 
   3   9  -1     7415.88     7390.01    184.22 o 
   4   9  -1    10199.56    10101.34    329.31 o 
   5   9  -1     5246.59     5236.66    147.71 o 
   6   9  -1     8081.45     7626.24    194.55 o 
   7   9  -1      704.17      745.00     64.76 o 
   8   9  -1     5308.34     5111.21    207.33 o 
   9   9  -1    12405.46    12086.20    369.59 o 
  10   9  -1      904.80     1233.59    120.56 o 
  11   9  -1     2164.19     2212.24    235.96 o 
  12   9  -1      841.65     1122.76    177.54 o 
  13   9  -1     1506.29     1883.28    310.21 o 
  14   9  -1     1097.47      919.61    230.91 o 
  15   9  -1      703.94     1050.85    155.04 o 
  16   9  -1     4359.06     3694.83    371.35 o 
  17   9  -1      455.66      789.78    195.52 o 
  18   9  -1      102.99       37.45    167.40 o 
   1  10  -1     8119.77     7485.04    218.19 o 
   2  10  -1      349.78      471.09     51.75 o 
   3  10  -1    16900.15    15883.11    336.40 o 
   4  10  -1     5396.83     5308.84    210.89 o 
   5  10  -1     2565.57     2529.80    127.86 o 
   6  10  -1      450.93      468.26     65.06 o 
   7  10  -1     4193.84     4611.73    210.90 o 
   8  10  -1     4847.60     4676.54    216.74 o 
   9  10  -1      152.09      226.35     71.70 o 
  10  10  -1     4869.47     4759.15    265.93 o 
  11  10  -1     8264.16     7244.16    440.72 o 
  12  10  -1     1972.40     1461.60    270.01 o 
  13  10  -1      127.80      306.04    176.58 o 
  14  10  -1      272.17      292.69    129.74 o 
  15  10  -1      939.46     1000.15    383.08 o 
  16  10  -1      414.87      549.15    171.75 o 
  17  10  -1      256.56      198.44    142.58 o 
   0  11  -1    11320.08    11180.21    530.38 o 
   1  11  -1     1303.56     1553.36    104.53 o 
   2  11  -1     6852.74     6703.05    255.19 o 
   3  11  -1     6757.95     6292.86    201.19 o 
   4  11  -1     4272.68     3894.55    159.71 o 
   5  11  -1     3620.92     3794.94    241.59 o 
   6  11  -1     7362.48     6974.01    393.75 o 
   7  11  -1     4095.75     3857.51    201.92 o 
   8  11  -1     3948.86     4251.78    311.04 o 
   9  11  -1      797.19      946.03    113.31 o 
  10  11  -1     3534.30     3116.74    277.25 o 
  11  11  -1     2011.23     2486.75    265.61 o 
  12  11  -1     1131.60     1214.57    376.47 o 
  13  11  -1      253.22      373.00    129.28 o 
  14  11  -1      699.56      965.93    185.47 o 
  15  11  -1     3917.59     4057.20    369.42 o 
  16  11  -1       31.89       82.27    123.18 o 
   1  12  -1      336.35      421.22     57.49 o 
   2  12  -1    17312.20    16865.27    411.71 o 
   3  12  -1     4575.78     4815.07    180.69 o 
   4  12  -1      614.90      687.45    113.08 o 
   5  12  -1      330.22      205.21     68.40 o 
   6  12  -1     1794.12     1736.66    142.78 o 
   7  12  -1     3441.97     3146.30    193.21 o 
   8  12  -1     2429.92     2559.47    177.47 o 
   9  12  -1     1464.86     1415.05    185.57 o 
  10  12  -1      331.37      248.68     95.55 o 
  11  12  -1      565.20      550.83    149.00 o 
  12  12  -1     2248.68     2066.44    257.90 o 
  13  12  -1      559.55      611.83    155.27 o 
  14  12  -1     1357.68     1297.79    211.17 o 
  15  12  -1       99.97      124.03    124.28 o 
  16  12  -1      582.34      465.86    259.18 o 
   0  13  -1    11005.36    11440.79   1273.33 o 
   1  13  -1     1345.26     1351.91    110.98 o 
   2  13  -1       64.22       32.42     61.94 o 
   3  13  -1     1079.73     1247.54    125.05 o 
   4  13  -1     1190.44     1315.80    131.04 o 
   5  13  -1       22.52       68.63     78.85 o 
   6  13  -1    17701.47    17315.17    577.25 o 
   7  13  -1       20.34      -84.93     56.62 o 
   8  13  -1     3836.65     3715.33    354.49 o 
   9  13  -1      426.63      313.16     92.74 o 
  10  13  -1      478.90      326.07    117.09 o 
  11  13  -1     1299.62      976.02    183.30 o 
  12  13  -1     1640.43     1758.70    319.57 o 
  13  13  -1       74.01      114.12    115.03 o 
  14  13  -1     1000.00     1130.43    202.71 o 
  15  13  -1      100.87      346.87    135.81 o 
   1  14  -1     1167.22     1293.61    130.62 o 
   2  14  -1     2172.84     2434.55    205.92 o 
   3  14  -1     3563.55     3919.25    220.89 o 
   4  14  -1       65.26      -39.65     65.65 o 
   5  14  -1      907.11      783.05    110.57 o 
   6  14  -1     1974.06     2062.25    168.41 o 
   7  14  -1        2.51       62.26     72.41 o 
   8  14  -1      562.57      574.91    106.62 o 
   9  14  -1      569.93      725.75    170.73 o 
  10  14  -1      692.74      519.07    125.09 o 
  11  14  -1     4019.68     3931.63    348.56 o 
  12  14  -1      917.61      662.62    225.96 o 
  13  14  -1      438.09      598.12    151.86 o 
  14  14  -1       41.16       63.23    158.04 o 
   0  15  -1     3758.53     3620.46    467.70 o 
   1  15  -1     1241.30     1058.79    151.45 o 
   2  15  -1      334.95      392.63    109.85 o 
   3  15  -1     5958.32     5268.79    309.98 o 
   4  15  -1      913.50     1063.06    273.76 o 
   5  15  -1     2435.78     2884.62    398.24 o 
   6  15  -1       98.83      155.96     80.16 o 
   7  15  -1      850.80      794.82    118.76 o 
   8  15  -1      322.71      198.98     85.42 o 
   9  15  -1     1061.27     1472.39    225.82 o 
  10  15  -1      743.48      660.88    132.80 o 
  11  15  -1      360.46      294.14    128.29 o 
  12  15  -1      416.16      193.60    114.03 o 
  13  15  -1       43.51      144.38    111.95 o 
   1  16  -1      478.86      389.98    139.56 o 
   2  16  -1     1711.74     1703.80    189.13 o 
   3  16  -1      940.60     1024.46    154.92 o 
   4  16  -1      298.18      293.46    105.58 o 
   5  16  -1        2.94      256.22    101.64 o 
   6  16  -1      296.24      404.22    120.47 o 
   7  16  -1      193.53      168.90    133.18 o 
   8  16  -1      591.80      744.17    128.38 o 
   9  16  -1      290.31      307.82    107.69 o 
  10  16  -1      892.81      770.85    173.77 o 
  11  16  -1      920.34      731.89    321.22 o 
  12  16  -1      162.12       40.91    212.19 o 
   0  17  -1       39.54      127.02    168.50 o 
   1  17  -1     1190.06     1363.35    220.78 o 
   2  17  -1     1432.20     1619.25    235.21 o 
   3  17  -1      362.39      446.63    152.78 o 
   4  17  -1      168.03      253.31    152.98 o 
   5  17  -1     1333.24     1380.21    211.51 o 
   6  17  -1      973.99     1081.39    159.67 o 
   7  17  -1      939.52     1125.06    170.01 o 
   8  17  -1      622.92     1027.01    260.07 o 
   9  17  -1      642.63      990.97    244.50 o 
  10  17  -1      211.08      615.28    210.72 o 
   1  18  -1     1321.63     1704.25    260.68 o 
   2  18  -1      249.17      328.19    215.68 o 
   3  18  -1      291.12      256.08    148.42 o 
   4  18  -1      217.98      437.11    168.50 o 
   5  18  -1        7.12      123.45    107.85 o 
   6  18  -1      263.04      409.82    126.01 o 
   7  18  -1       37.57      207.67    113.00 o 
   8  18  -1       96.76       49.78    244.50 o 
   0  19  -1       18.84       64.61    218.43 o 
   1  19  -1      256.37      291.40    180.15 o 
   2  19  -1       87.09      335.68    176.76 o 
   3  19  -1       42.60     -107.36    138.65 o 
   4  19  -1      159.14       14.72    151.74 o 
   5  19  -1      557.43      594.28    227.79 o 
   6  19  -1       86.87       55.07    238.62 o 
   2   0   0      116.87      109.21     23.50 o 
   4   0   0    20964.66    23062.55    720.22 o 
   6   0   0    10995.27    10620.47    332.00 o 
   8   0   0      859.41      893.39     80.57 o 
  10   0   0        7.74       82.03     61.56 o 
  12   0   0     8783.40     8001.66    551.69 o 
  14   0   0    25248.67    23862.77    950.45 o 
  16   0   0      183.48      255.03    104.41 o 
  18   0   0     2135.65     2114.39    252.40 o 
  20   0   0        5.68       68.28    173.64 o 
   1   1   0     9739.36    10515.37    186.95 o 
   2   1   0     1883.48     1888.07     45.98 o 
   3   1   0     9969.65    10574.35    217.16 o 
   4   1   0     9949.41    11143.18    234.10 o 
   5   1   0    47491.57    49516.81    949.81 o 
   6   1   0    32341.11    33676.98    665.07 o 
   7   1   0      228.98      262.28     47.88 o 
   8   1   0    99570.24   103088.70   1957.76 o 
   9   1   0     6335.58     6499.06    195.90 o 
  10   1   0        0.16       19.72     22.51 o 
  11   1   0        2.04       33.07     34.13 o 
  12   1   0    11731.33    11336.94    266.61 o 
  13   1   0      160.77      155.22     45.69 o 
  14   1   0     2438.56     2665.13    228.91 o 
  15   1   0     1123.93     1081.19    115.74 o 
  16   1   0        7.69      -39.98     55.57 o 
  17   1   0     3383.83     3069.48    203.55 o 
  18   1   0      377.08      280.32     95.03 o 
  19   1   0     1039.80     1178.47    176.77 o 
  20   1   0       12.51      191.80    116.68 o 
   0   2   0    18745.78    21143.53    525.49 o 
   1   2   0    14402.59    16121.02    287.62 o 
   2   2   0      634.29      620.06     43.84 o 
   3   2   0    33821.87    36787.46    642.24 o 
   4   2   0    36602.49    40016.48    703.41 o 
   5   2   0    39746.70    40988.54    795.05 o 
   6   2   0     6916.74     7097.06    172.81 o 
   7   2   0      337.44      369.31     36.69 o 
   8   2   0     5143.81     5390.02    170.70 o 
   9   2   0    65188.47    63328.67   1379.14 o 
  10   2   0     8645.90     8789.02    259.21 o 
  11   2   0      721.84      907.24     77.47 o 
  12   2   0     1042.71     1066.59     77.55 o 
  13   2   0     6436.33     6597.55    209.08 o 
  14   2   0     3011.76     3062.85    182.34 o 
  15   2   0      219.49      333.15    100.78 o 
  16   2   0        1.23      -29.60     55.82 o 
  17   2   0       15.35       83.15     79.77 o 
  18   2   0     1886.85     1790.82    188.52 o 
  19   2   0        0.95       21.05     80.64 o 
  20   2   0        0.33      189.94     98.88 o 
   1   3   0    27552.54    29455.57    518.14 o 
   2   3   0     5876.39     6262.78    130.26 o 
   3   3   0    22072.33    22950.00    414.74 o 
   4   3   0    55057.04    56205.46    978.30 o 
   5   3   0    55133.68    57533.40   1005.99 o 
   6   3   0      646.22      665.68     47.90 o 
   7   3   0        1.71       90.38     32.02 o 
   8   3   0      521.52      621.55     53.82 o 
   9   3   0     2885.38     3080.98    112.49 o 
  10   3   0     5572.37     5584.56    167.58 o 
  11   3   0      286.85      235.33     59.77 o 
  12   3   0      467.19      521.53     80.08 o 
  13   3   0     3225.00     3209.18    165.91 o 
  14   3   0      175.25      152.46     58.79 o 
  15   3   0      488.63      494.85    102.69 o 
  16   3   0     1038.07      939.10    140.22 o 
  17   3   0     4690.53     5670.12    387.46 o 
  18   3   0     2089.77     2189.87    218.24 o 
  19   3   0     1010.05      888.34    157.81 o 
  20   3   0       10.38      128.58    225.17 o 
   0   4   0    46874.57    47766.97   1176.97 o 
   1   4   0     4696.73     4836.91    109.89 o 
   2   4   0     2215.32     2250.68     67.36 o 
   3   4   0     2475.66     2613.53     75.26 o 
   4   4   0    84694.77    90282.07   1555.09 o 
   5   4   0    26256.68    26738.63    492.66 o 
   6   4   0      367.66      367.71     35.82 o 
   7   4   0     1630.84     1792.42     83.17 o 
   8   4   0    33800.27    36545.98    739.27 o 
   9   4   0    20010.16    18925.05    417.89 o 
  10   4   0    25373.59    25372.43    546.22 o 
  11   4   0      140.99      205.57     71.66 o 
  12   4   0     5175.02     5009.33    191.69 o 
  13   4   0     2119.20     2144.18    143.82 o 
  14   4   0      813.33     1056.32    132.54 o 
  15   4   0       56.36      139.67     72.93 o 
  16   4   0      180.09      204.48     92.33 o 
  17   4   0       62.66       64.28     81.78 o 
  18   4   0       76.49      350.94     98.80 o 
  19   4   0       87.13      106.31    103.19 o 
  20   4   0        0.00     -111.60    162.63 o 
   1   5   0    11669.09    12082.11    239.87 o 
   2   5   0     1358.57     1481.91     78.23 o 
   3   5   0     2628.22     2443.99     76.03 o 
   4   5   0    51563.96    53781.46    947.74 o 
   5   5   0    18612.39    18274.22    388.06 o 
   6   5   0     2730.70     2629.46     87.76 o 
   7   5   0     5397.17     5474.12    143.47 o 
   8   5   0     3304.75     3351.15    120.69 o 
   9   5   0    19551.77    19530.50    433.09 o 
  10   5   0     6185.32     6295.73    273.26 o 
  11   5   0       44.59       83.71     39.07 o 
  12   5   0        7.79       12.49     44.91 o 
  13   5   0     4291.79     3894.43    339.22 o 
  14   5   0     3499.46     3121.69    281.22 o 
  15   5   0      102.67      -23.50     64.74 o 
  16   5   0     1030.95     1136.70    151.64 o 
  17   5   0       61.13       25.51     95.74 o 
  18   5   0     1382.56     1273.33    287.26 o 
  19   5   0      317.66      443.50    153.22 o 
   0   6   0     2157.19     1885.91    100.14 o 
   1   6   0   114513.12   116519.58   2001.62 o 
   2   6   0     1914.99     1882.52     76.17 o 
   3   6   0     1802.06     1701.15     71.14 o 
   4   6   0      128.18      147.91     27.28 o 
   5   6   0    17460.47    16161.55    324.14 o 
   6   6   0       89.04      145.02     41.98 o 
   7   6   0      103.29       86.67     30.80 o 
   8   6   0     5175.62     5542.06    220.55 o 
   9   6   0     3032.36     3172.37    127.72 o 
  10   6   0       60.90       97.71     38.55 o 
  11   6   0       27.77       78.90     45.51 o 
  12   6   0       45.58       96.53     61.09 o 
  13   6   0    30312.69    30993.54    894.60 o 
  14   6   0      284.27      303.28     81.53 o 
  15   6   0     2027.46     1988.03    193.29 o 
  16   6   0       65.15      137.14     84.51 o 
  17   6   0      279.76      312.06    119.22 o 
  18   6   0       59.10      -51.77     87.45 o 
  19   6   0      762.65      683.09    176.09 o 
   1   7   0       57.87       46.62     22.68 o 
   2   7   0     1633.24     1826.84     79.89 o 
   3   7   0     4168.26     4687.54    135.35 o 
   4   7   0    13832.36    13601.54    284.50 o 
   5   7   0    72803.82    74365.50   1309.15 o 
   6   7   0      963.45     1047.02     66.51 o 
   7   7   0     4581.62     4891.54    141.08 o 
   8   7   0     1135.73     1185.98    101.77 o 
   9   7   0     8573.73     8013.97    244.44 o 
  10   7   0       57.08      200.66     58.20 o 
  11   7   0        4.93       -9.42     45.53 o 
  12   7   0     1307.92     1577.94    150.56 o 
  13   7   0     8319.11     8456.12    342.01 o 
  14   7   0      543.02      290.23     88.50 o 
  15   7   0       83.86       91.41    157.86 o 
  16   7   0      183.99       11.38    117.48 o 
  17   7   0      381.06      209.25    178.05 o 
  18   7   0     2179.54     2333.73    429.52 o 
  19   7   0      604.23      569.39    286.35 o 
   0   8   0    11293.66    11901.78    362.41 o 
   1   8   0    19705.25    19063.35    379.12 o 
   2   8   0      155.23      121.62     44.34 o 
   3   8   0       36.91       -6.27     27.42 o 
   4   8   0    48203.64    48127.56    873.32 o 
   5   8   0    21009.10    20770.51    414.22 o 
   6   8   0     2942.83     2989.22    132.88 o 
   7   8   0     1015.29      989.07     99.79 o 
   8   8   0     8625.79     8274.95    303.30 o 
   9   8   0     3783.69     4002.78    206.24 o 
  10   8   0    23727.12    23211.13    594.03 o 
  11   8   0       54.24       -4.52     45.43 o 
  12   8   0     3866.38     3945.23    339.25 o 
  13   8   0     4076.74     4251.15    330.31 o 
  14   8   0      630.32      799.65    167.77 o 
  15   8   0      206.23      523.87    206.68 o 
  16   8   0       37.90      174.38    176.58 o 
  17   8   0     1193.64     1401.58    442.74 o 
  18   8   0        5.64      170.88    154.43 o 
   1   9   0    11041.62    11400.22    255.24 o 
   2   9   0      696.19      776.17     60.41 o 
   3   9   0     3645.14     3612.46    119.42 o 
   4   9   0    50362.07    48500.98    941.15 o 
   5   9   0      107.54       33.70     49.69 o 
   6   9   0     1005.96     1002.50     71.64 o 
   7   9   0       63.59       91.23     50.79 o 
   8   9   0     1119.66     1250.09     97.76 o 
   9   9   0    10746.65    10823.50    330.16 o 
  10   9   0       12.99       38.25     60.75 o 
  11   9   0        0.58       45.54     64.12 o 
  12   9   0      514.39      612.09    177.13 o 
  13   9   0      840.05      847.21    159.57 o 
  14   9   0      250.58      394.22    174.01 o 
  15   9   0      661.57     1024.24    308.37 o 
  16   9   0      809.99      333.34    212.19 o 
  17   9   0     1176.77     1096.80    218.31 o 
  18   9   0     3827.41     2722.87    460.73 o 
   0  10   0     6152.95     6020.44    311.81 o 
   1  10   0     5556.30     4988.84    146.70 o 
   2  10   0       51.98       23.28     29.36 o 
   3  10   0     4782.08     4886.32    146.77 o 
   4  10   0    17124.47    16989.94    359.69 o 
   5  10   0     8492.89     8601.29    223.69 o 
   6  10   0     3097.83     2810.81    135.44 o 
   7  10   0        3.52       24.01     39.68 o 
   8  10   0     3849.30     4097.20    215.66 o 
   9  10   0     9942.91     9251.64    314.14 o 
  10  10   0     7638.11     7751.54    408.93 o 
  11  10   0       37.90      120.60     91.31 o 
  12  10   0      595.83      495.62    192.92 o 
  13  10   0     1289.60     1390.65    207.27 o 
  14  10   0     1566.75     1763.18    234.99 o 
  15  10   0      128.00      216.23    205.22 o 
  16  10   0       54.76      171.44    178.42 o 
  17  10   0      791.27      778.71    194.68 o 
   1  11   0     3748.37     3788.05    134.53 o 
   2  11   0       42.88       26.79     38.91 o 
   3  11   0     6282.65     6781.81    186.83 o 
   4  11   0       74.16      168.81     53.81 o 
   5  11   0    12072.74    11583.80    309.13 o 
   6  11   0     2179.73     2391.93    164.41 o 
   7  11   0      157.27      182.49     69.25 o 
   8  11   0    12665.63    11512.95    365.65 o 
   9  11   0     2325.00     2553.42    178.35 o 
  10  11   0       51.55      -66.43     68.61 o 
  11  11   0      166.15      361.09    145.93 o 
  12  11   0      259.35      456.67    134.63 o 
  13  11   0     1243.88      881.68    172.73 o 
  14  11   0       38.52      193.92    170.71 o 
  15  11   0      759.40      926.59    298.83 o 
  16  11   0       20.92       43.69    184.29 o 
   0  12   0    61296.65    63625.66   1645.96 o 
   1  12   0     1436.04     1371.79     94.78 o 
   2  12   0     1064.10     1145.84     85.54 o 
   3  12   0      104.03      133.79     51.87 o 
   4  12   0     5425.71     4958.95    255.83 o 
   5  12   0      150.88      138.12     64.64 o 
   6  12   0     1834.93     2000.33    184.24 o 
   7  12   0      196.48      215.12     73.36 o 
   8  12   0      267.34      330.89     86.15 o 
   9  12   0     1667.78     1593.28    149.41 o 
  10  12   0       46.58      141.52     88.28 o 
  11  12   0      206.22      153.85    104.05 o 
  12  12   0     1699.17     1786.97    230.90 o 
  13  12   0       23.88      196.84    131.06 o 
  14  12   0     7229.28     6904.68    756.07 o 
  15  12   0       98.11      -61.67    156.76 o 
  16  12   0       25.50       68.65    183.92 o 
   1  13   0      328.82      319.30     60.64 o 
   2  13   0       44.19      166.40     71.75 o 
   3  13   0        1.52       -3.57     62.50 o 
   4  13   0       13.96       32.38     61.65 o 
   5  13   0     6536.42     6173.46    250.03 o 
   6  13   0     8707.86     8181.98    299.38 o 
   7  13   0       43.01       83.74     70.72 o 
   8  13   0     8226.09     8013.35    302.77 o 
   9  13   0       43.41      143.75     80.47 o 
  10  13   0        1.44      -41.40     79.03 o 
  11  13   0      103.03      127.24    113.80 o 
  12  13   0     1849.53     2220.65    270.14 o 
  13  13   0     1349.03     1130.28    232.01 o 
  14  13   0      901.29      404.00    238.07 o 
  15  13   0        5.75      -95.08    143.17 o 
   0  14   0    10465.72    10780.56   1073.99 o 
   1  14   0       77.12       72.75     72.00 o 
   2  14   0        0.23       23.03     87.43 o 
   3  14   0     4215.28     3993.23    297.42 o 
   4  14   0     3403.92     3452.76    228.14 o 
   5  14   0     2506.86     2581.83    186.94 o 
   6  14   0       83.01       56.48     72.06 o 
   7  14   0       64.91      116.78     82.07 o 
   8  14   0        0.10       43.89     77.02 o 
   9  14   0     3033.70     2725.40    264.94 o 
  10  14   0       17.40      -62.01     85.03 o 
  11  14   0      254.69      326.86    279.00 o 
  12  14   0      388.73      145.60    136.75 o 
  13  14   0     1461.60     1293.72    212.44 o 
  14  14   0     1097.62     1066.47    201.23 o 
   1  15   0      221.57       97.74    230.36 o 
   2  15   0      757.59      662.85    137.29 o 
   3  15   0     3337.22     2968.07    201.38 o 
   4  15   0     1198.94     1146.26    135.94 o 
   5  15   0     3628.41     4315.26    243.85 o 
   6  15   0      483.43      370.04    173.06 o 
   7  15   0      145.61      178.62    100.72 o 
   8  15   0       68.32      -13.43     75.42 o 
   9  15   0       39.59        1.64    100.50 o 
  10  15   0      752.24      758.00    173.50 o 
  11  15   0       36.83      105.72    109.00 o 
  12  15   0      775.17      685.57    321.77 o 
  13  15   0        3.03       28.61    160.98 o 
   0  16   0      897.78      588.48    238.99 o 
   1  16   0       15.87      190.76    266.52 o 
   2  16   0       93.41      368.69    143.55 o 
   3  16   0      145.95      184.57    103.41 o 
   4  16   0     2743.47     3721.12    275.07 o 
   5  16   0     1886.87     2123.88    210.68 o 
   6  16   0       90.83       52.28     79.56 o 
   7  16   0      532.16      540.34    148.74 o 
   8  16   0      955.22     1144.91    181.19 o 
   9  16   0     3344.64     3017.63    553.87 o 
  10  16   0      727.12      452.48    143.44 o 
  11  16   0       77.04      151.18    177.68 o 
  12  16   0       60.39       66.03    115.72 o 
   1  17   0       64.28      234.72    129.29 o 
   2  17   0        7.15      -48.58    102.87 o 
   3  17   0      303.20      573.62    261.57 o 
   4  17   0     1314.58     1747.09    247.21 o 
   5  17   0       48.06      -85.46     80.09 o 
   6  17   0       43.36      191.87    102.69 o 
   7  17   0       72.37      240.64    108.33 o 
   8  17   0      663.43     1198.67    244.68 o 
   9  17   0      396.67      402.08    172.18 o 
  10  17   0      572.10      495.33    143.41 o 
   0  18   0     1344.63     1586.66    362.34 o 
   1  18   0     1897.16     2484.98    452.28 o 
   2  18   0      264.12      441.75    174.56 o 
   3  18   0       32.50      195.34    162.26 o 
   4  18   0       89.22      420.37    143.55 o 
   5  18   0      985.05      823.42    195.29 o 
   6  18   0      184.47      315.90    120.57 o 
   7  18   0       13.47      186.70    111.35 o 
   8  18   0      444.49      350.57    148.72 o 
   1  19   0      339.50      342.66    180.15 o 
   2  19   0       83.57      147.39    165.10 o 
   3  19   0       11.12      129.29    158.64 o 
   4  19   0       78.24       82.72    133.24 o 
   5  19   0     1372.87     1940.76    284.37 o 
   6  19   0        6.36       53.97    250.00 o 
   2   0   1     7149.04     7261.84    344.35 o 
   4   0   1    10690.17    10396.06    424.56 o 
   6   0   1    21344.86    22020.20    712.66 o 
   8   0   1    16155.75    15725.77    535.72 o 
  10   0   1     1980.54     2066.38    122.26 o 
  12   0   1    15356.09    14702.69    582.23 o 
  14   0   1     4512.26     3670.27    436.13 o 
  16   0   1     4678.99     4142.21    925.12 o 
  18   0   1      151.44      198.24    136.93 o 
  20   0   1     2864.24     3219.94    491.20 o 
   0   1   1    18371.98    20296.37    508.32 o 
   1   1   1     6757.86     7071.41    146.96 o 
   2   1   1    11017.61    11766.59    263.53 o 
   3   1   1    32142.40    33979.70    854.29 o 
   4   1   1    36162.83    38642.22    953.00 o 
   5   1   1     8363.00     8323.89    252.33 o 
   6   1   1    90436.67    94574.58   1989.07 o 
   7   1   1    10630.59    11081.10    249.28 o 
   8   1   1    39486.51    40384.71    796.84 o 
   9   1   1     2333.41     2331.81    150.87 o 
  10   1   1     3016.53     2969.28    112.33 o 
  11   1   1     2625.58     2495.59    108.79 o 
  12   1   1    10695.61    10670.51    322.81 o 
  13   1   1      288.90      265.61     62.42 o 
  14   1   1     4027.60     4387.05    204.92 o 
  15   1   1     4085.55     3882.72    207.14 o 
  16   1   1      959.80      941.69    114.39 o 
  17   1   1     1287.25     1176.59    146.85 o 
  18   1   1      455.82      613.75    121.92 o 
  19   1   1      800.19      827.44    203.01 o 
  20   1   1     1000.73     1230.11    235.69 o 
   1   2   1    36692.76    39532.29    689.88 o 
   2   2   1    18599.03    19271.98    348.52 o 
   3   2   1    72968.73    78236.88   1338.55 o 
   4   2   1    16631.83    16980.87    344.96 o 
   5   2   1     5105.18     5170.60    143.91 o 
   6   2   1    24954.13    26205.01    586.84 o 
   7   2   1     1860.72     1860.12     87.03 o 
   8   2   1     2294.58     2088.70     97.23 o 
   9   2   1     1964.48     2067.26    103.49 o 
  10   2   1     3129.07     3412.43    160.45 o 
  11   2   1    42827.17    41591.02    941.18 o 
  12   2   1     2425.30     2620.56    170.83 o 
  13   2   1     1411.60     1738.41    131.47 o 
  14   2   1      255.13      218.18     67.40 o 
  15   2   1     1828.08     1763.45    142.79 o 
  16   2   1      442.16      241.52     95.45 o 
  17   2   1      842.32      761.23    130.79 o 
  18   2   1      143.42      269.27     94.17 o 
  19   2   1       99.14      135.84     85.05 o 
  20   2   1       63.97       87.57    105.01 o 
   0   3   1    21854.79    22387.52    568.98 o 
   1   3   1    27133.43    28937.25    470.05 o 
   2   3   1    96826.97   100930.30   1601.93 o 
   3   3   1    44031.27    45007.32    789.87 o 
   4   3   1    33902.33    35765.63    640.00 o 
   5   3   1    36344.36    38596.44    735.00 o 
   6   3   1     7750.12     7767.06    187.07 o 
   7   3   1     6236.38     6325.11    166.81 o 
   8   3   1     6515.52     6713.12    178.50 o 
   9   3   1    14872.58    14861.31    340.35 o 
  10   3   1     6608.04     6497.40    196.31 o 
  11   3   1     9208.89     8943.73    511.29 o 
  12   3   1        7.01       61.14     43.63 o 
  13   3   1      556.87      583.13     80.20 o 
  14   3   1     1250.80     1331.48    153.25 o 
  15   3   1     4531.61     4008.97    261.18 o 
  16   3   1     5751.60     5822.71    312.70 o 
  17   3   1     1830.01     1760.05    189.33 o 
  18   3   1      236.50      150.66     84.50 o 
  19   3   1      739.90     1023.05    167.24 o 
  20   3   1      172.54      302.11    117.74 o 
   1   4   1    17087.71    17926.16    330.62 o 
   2   4   1    54588.74    55796.28    896.43 o 
   3   4   1    18045.29    19214.12    332.50 o 
   4   4   1     8948.39     8986.59    191.20 o 
   5   4   1      743.19      746.19     50.96 o 
   6   4   1     1509.64     1537.23     72.46 o 
   7   4   1     4543.55     5323.62    148.14 o 
   8   4   1    13809.05    13926.79    339.76 o 
   9   4   1      552.21      525.14     53.11 o 
  10   4   1    21665.23    22132.93    484.87 o 
  11   4   1     2296.71     2447.04    120.50 o 
  12   4   1    11896.34    11510.99    298.06 o 
  13   4   1     5671.57     5345.69    383.45 o 
  14   4   1     2091.89     2124.17    228.65 o 
  15   4   1      313.30      409.64    102.58 o 
  16   4   1     1190.67     1279.98    190.76 o 
  17   4   1     1510.21     1392.86    169.54 o 
  18   4   1      198.80      219.28     93.94 o 
  19   4   1        6.92      100.51     88.07 o 
  20   4   1      666.61      763.58    234.03 o 
   0   5   1     1151.83     1090.20     74.59 o 
   1   5   1    42992.61    43775.08    776.78 o 
   2   5   1    55428.43    59426.00   1044.32 o 
   3   5   1     1450.99     1476.08     56.40 o 
   4   5   1    11019.17    12110.63    230.08 o 
   5   5   1    60592.74    62437.43   1097.16 o 
   6   5   1    19315.59    18885.79    376.64 o 
   7   5   1    51651.62    51381.38   1019.09 o 
   8   5   1     3981.65     4030.81    153.92 o 
   9   5   1     7039.94     6931.32    250.47 o 
  10   5   1     2493.76     2687.47    123.06 o 
  11   5   1      750.90      767.90     85.80 o 
  12   5   1       22.88      -21.88     53.52 o 
  13   5   1     2353.63     2281.78    419.61 o 
  14   5   1      838.70     1025.39    160.98 o 
  15   5   1      614.80      648.20    145.63 o 
  16   5   1     6351.87     5608.22    434.51 o 
  17   5   1       94.34      -32.57    152.84 o 
  18   5   1       43.12       88.36     89.31 o 
  19   5   1      869.73      678.54    127.76 o 
   1   6   1    62313.13    63667.59   1119.27 o 
   2   6   1     2128.78     2040.06     95.66 o 
   3   6   1    19902.02    19824.76    382.75 o 
   4   6   1      789.22      881.06     52.49 o 
   5   6   1     3963.58     3924.26    103.49 o 
   6   6   1       23.27        9.79     20.97 o 
   7   6   1     8659.38     9184.10    213.00 o 
   8   6   1     1843.41     1929.00    113.23 o 
   9   6   1     2077.71     1941.44    101.68 o 
  10   6   1     1111.57     1249.02    108.01 o 
  11   6   1    10393.46    10317.03    321.08 o 
  12   6   1       12.26      -19.08     47.55 o 
  13   6   1     3482.23     4078.50    240.03 o 
  14   6   1      271.60      316.59    100.36 o 
  15   6   1     6859.02     7990.11    431.09 o 
  16   6   1       17.42       -8.66     91.06 o 
  17   6   1      239.81      404.32    106.00 o 
  18   6   1      122.41      210.79    101.94 o 
  19   6   1      548.75      696.29    154.21 o 
   0   7   1     1649.68     1537.06    103.75 o 
   1   7   1    23341.49    24849.51    512.46 o 
   2   7   1    30641.12    30934.99    574.21 o 
   3   7   1     3716.38     4094.56    114.34 o 
   4   7   1     4669.32     4766.07    149.65 o 
   5   7   1    22389.70    21898.20    438.54 o 
   6   7   1     4103.37     4034.08    130.02 o 
   7   7   1    55407.14    54322.89    994.17 o 
   8   7   1      195.58      199.05     45.93 o 
   9   7   1     5526.51     5397.38    181.45 o 
  10   7   1     1490.08     1501.58    119.61 o 
  11   7   1     2272.83     2250.87    137.02 o 
  12   7   1      807.90      800.83     94.38 o 
  13   7   1     3053.17     2899.42    187.60 o 
  14   7   1       13.95       13.67     71.31 o 
  15   7   1     1539.01     1473.56    216.40 o 
  16   7   1     1042.01      844.97    143.99 o 
  17   7   1      369.01      615.47    138.21 o 
  18   7   1       18.24     -113.67     88.89 o 
  19   7   1      727.70      878.87    279.74 o 
   1   8   1    15628.87    15499.65    320.84 o 
   2   8   1    14933.21    13900.07    293.58 o 
   3   8   1     3335.49     3443.13    107.38 o 
   4   8   1     7272.90     7481.70    182.77 o 
   5   8   1     3861.99     4078.82    121.56 o 
   6   8   1     2965.64     2879.74    109.90 o 
   7   8   1     1844.62     1927.49    127.19 o 
   8   8   1     4057.15     3885.62    183.36 o 
   9   8   1     1582.02     1576.50    122.27 o 
  10   8   1    13783.79    13082.90    351.45 o 
  11   8   1     1011.35     1120.49    103.66 o 
  12   8   1     8758.00     8685.01    288.18 o 
  13   8   1     1182.96     1431.70    137.65 o 
  14   8   1      516.30      655.49    120.07 o 
  15   8   1       57.83        7.72    106.67 o 
  16   8   1       49.37       91.66    128.10 o 
  17   8   1      326.56      154.55    195.67 o 
  18   8   1      159.95      154.55    154.95 o 
   0   9   1     6300.89     5897.77    223.83 o 
   1   9   1     3323.08     3375.80    118.05 o 
   2   9   1    30084.03    27679.51    541.29 o 
   3   9   1     7407.31     7270.30    230.29 o 
   4   9   1    10220.92     9710.31    230.09 o 
   5   9   1     5252.41     5137.13    282.55 o 
   6   9   1     8109.21     7395.53    222.16 o 
   7   9   1      705.90      756.71     85.53 o 
   8   9   1     5323.02     5488.91    208.89 o 
   9   9   1    12397.93    12402.32    368.84 o 
  10   9   1      906.82      911.96    104.10 o 
  11   9   1     2148.03     2415.56    178.83 o 
  12   9   1      845.78     1074.19    178.78 o 
  13   9   1     1508.28     1938.12    232.50 o 
  14   9   1     1094.89     1030.12    280.47 o 
  15   9   1      709.02      805.81    275.33 o 
  16   9   1     4361.50     4036.76    554.71 o 
  17   9   1      460.61      822.33    338.48 o 
  18   9   1      103.33      -79.30    167.40 o 
   1  10   1     8086.06     7391.47    284.51 o 
   2  10   1      345.68      417.25     64.22 o 
   3  10   1    16918.18    15629.83    364.29 o 
   4  10   1     5390.34     5229.92    177.95 o 
   5  10   1     2587.11     2415.24    132.78 o 
   6  10   1      461.48      502.31     76.22 o 
   7  10   1     4167.57     3919.13    189.64 o 
   8  10   1     4883.24     4844.98    205.51 o 
   9  10   1      145.88      221.20     65.66 o 
  10  10   1     4912.88     4776.30    274.57 o 
  11  10   1     8255.03     8132.25    341.27 o 
  12  10   1     1998.71     2003.56    364.36 o 
  13  10   1      131.40      159.69    103.37 o 
  14  10   1      272.96      152.72    183.92 o 
  15  10   1      941.52      905.30    303.97 o 
  16  10   1      414.62      346.92    208.52 o 
  17  10   1      256.91      273.50    227.24 o 
   0  11   1    11347.22    11525.77   1013.96 o 
   1  11   1     1302.78     1472.04    103.09 o 
   2  11   1     6865.90     6494.47    183.67 o 
   3  11   1     6738.77     6768.77    211.73 o 
   4  11   1     4254.76     3978.84    168.00 o 
   5  11   1     3596.28     3666.43    169.33 o 
   6  11   1     7390.67     6753.73    220.42 o 
   7  11   1     4101.63     3966.18    174.38 o 
   8  11   1     3996.71     4617.53    267.40 o 
   9  11   1      789.24      871.41    130.92 o 
  10  11   1     3561.79     3604.58    333.55 o 
  11  11   1     2008.97     2011.47    194.05 o 
  12  11   1     1116.15     1281.43    586.46 o 
  13  11   1      253.31      279.62    169.05 o 
  14  11   1      705.10     1170.35    310.58 o 
  15  11   1     3921.27     3268.03    502.94 o 
  16  11   1       33.52      317.55    217.33 o 
   1  12   1      331.56      498.66     62.95 o 
   2  12   1    17325.62    16986.14    678.54 o 
   3  12   1     4547.47     4159.25    207.66 o 
   4  12   1      586.50      748.24     85.23 o 
   5  12   1      347.07      323.94     67.60 o 
   6  12   1     1756.70     1592.43    151.60 o 
   7  12   1     3446.72     3511.47    203.50 o 
   8  12   1     2421.37     2434.91    218.87 o 
   9  12   1     1473.34     1678.72    226.51 o 
  10  12   1      327.06      244.12     93.83 o 
  11  12   1      564.49      530.57    121.89 o 
  12  12   1     2240.76     2609.68    275.24 o 
  13  12   1      559.60      612.31    156.77 o 
  14  12   1     1359.39     1259.56    323.06 o 
  15  12   1       96.31       88.84    169.61 o 
  16  12   1      582.16      234.95    206.32 o 
   0  13   1    10999.11    11400.16    405.63 o 
   1  13   1     1341.15     1432.80    122.18 o 
   2  13   1       66.57       55.85     52.94 o 
   3  13   1     1048.78     1053.53    144.19 o 
   4  13   1     1212.65     1435.53    138.78 o 
   5  13   1       23.20      125.84     74.40 o 
   6  13   1    17685.97    17026.24    498.65 o 
   7  13   1       22.60      -17.57     89.72 o 
   8  13   1     3836.07     3781.85    308.42 o 
   9  13   1      426.77      349.69    101.72 o 
  10  13   1      471.34      594.50    129.13 o 
  11  13   1     1306.54     1153.29    166.13 o 
  12  13   1     1638.47     1349.41    224.65 o 
  13  13   1       74.63      271.84    122.25 o 
  14  13   1      991.60     1171.64    202.43 o 
  15  13   1      104.55      245.23    212.56 o 
   1  14   1     1153.93     1394.71    122.83 o 
   2  14   1     2167.02     2055.51    166.33 o 
   3  14   1     3541.89     3974.37    223.70 o 
   4  14   1       69.59       41.49     74.36 o 
   5  14   1      896.20      860.22    116.04 o 
   6  14   1     1977.35     1737.52    157.39 o 
   7  14   1        2.75       -5.02     82.29 o 
   8  14   1      561.06      570.74    127.60 o 
   9  14   1      569.14      390.54    116.49 o 
  10  14   1      691.59      563.15    131.14 o 
  11  14   1     4016.60     3508.49    331.37 o 
  12  14   1      916.17      911.57    243.76 o 
  13  14   1      437.94      599.31    270.74 o 
  14  14   1       41.57       17.99    193.84 o 
   0  15   1     3782.51     4172.59    509.92 o 
   1  15   1     1229.23     1474.47    182.41 o 
   2  15   1      337.01      388.62    117.55 o 
   3  15   1     5981.79     5935.68    355.76 o 
   4  15   1      918.32     1084.13    133.36 o 
   5  15   1     2447.99     2469.63    224.28 o 
   6  15   1       98.32      137.70     82.81 o 
   7  15   1      849.51      919.62    151.28 o 
   8  15   1      319.92      354.49    155.87 o 
   9  15   1     1056.56     1247.53    172.90 o 
  10  15   1      743.08      736.03    208.44 o 
  11  15   1      361.22      447.04    142.16 o 
  12  15   1      418.74      383.66    141.73 o 
  13  15   1       43.30     -224.97    153.27 o 
   1  16   1      481.77      349.76    237.70 o 
   2  16   1     1712.92     1930.27    260.03 o 
   3  16   1      954.41      912.70    187.60 o 
   4  16   1      299.56      336.41     98.59 o 
   5  16   1        3.28       88.36     80.87 o 
   6  16   1      295.18      450.45    145.89 o 
   7  16   1      193.07      303.54    109.57 o 
   8  16   1      588.33      568.15    288.80 o 
   9  16   1      290.02      281.50    154.78 o 
  10  16   1      886.43      916.61    183.60 o 
  11  16   1      921.63      933.51    187.82 o 
  12  16   1      159.14      219.96    122.97 o 
   0  17   1       39.72      100.59    175.48 o 
   1  17   1     1187.06     1325.30    223.50 o 
   2  17   1     1431.79     1569.22    247.91 o 
   3  17   1      360.04      203.51    118.46 o 
   4  17   1      168.34      314.31    134.34 o 
   5  17   1     1330.18     1145.24    238.07 o 
   6  17   1      970.14      703.77    143.17 o 
   7  17   1      939.36     1087.77    191.06 o 
   8  17   1      623.94      874.09    166.83 o 
   9  17   1      641.67      689.96    143.05 o 
  10  17   1      214.66      196.32    123.97 o 
   1  18   1     1328.69     1356.73    379.04 o 
   2  18   1      249.99      267.46    332.42 o 
   3  18   1      294.85      425.29    163.16 o 
   4  18   1      217.87      459.37    153.46 o 
   5  18   1        7.28      123.95    121.67 o 
   6  18   1      262.07      251.83    243.03 o 
   7  18   1       35.71      241.01    319.02 o 
   8  18   1       99.06      135.91    147.98 o 
   0  19   1       20.02      274.60    252.21 o 
   1  19   1      261.13      486.75    196.55 o 
   2  19   1       87.73       57.99    162.01 o 
   3  19   1       42.01       22.94    118.05 o 
   4  19   1      162.14       56.65    147.21 o 
   5  19   1      557.67      710.14    183.14 o 
   6  19   1       87.92      316.82    281.57 o 
   0   0   2    60211.56    64613.86   2639.90 o 
   2   0   2    20357.36    20736.58    506.57 o 
   4   0   2    24125.09    24577.15   1062.61 o 
   6   0   2    32942.68    34211.56   1082.46 o 
   8   0   2    30317.93    30682.70    984.61 o 
  10   0   2    17037.21    16453.47    573.11 o 
  12   0   2    12323.01    10983.96    460.62 o 
  14   0   2     4807.03     4286.37    289.46 o 
  16   0   2      270.04      331.27    124.82 o 
  18   0   2      130.50      173.28    146.48 o 
  20   0   2      413.01      368.95    192.37 o 
   1   1   2     4924.20     5238.59    118.70 o 
   2   1   2    31395.81    33737.65    646.40 o 
   3   1   2    10989.69    11625.43    275.05 o 
   4   1   2    38343.02    39659.75   1023.36 o 
   5   1   2    21418.34    21065.06    627.55 o 
   6   1   2    19546.74    18732.46    509.18 o 
   7   1   2     1055.86     1041.48     81.17 o 
   8   1   2     9365.75     8881.14    282.05 o 
   9   1   2     8953.93     8668.10    287.50 o 
  10   1   2     7369.12     6895.26    214.33 o 
  11   1   2     2046.95     1892.22    149.12 o 
  12   1   2     2783.44     2303.66    322.14 o 
  13   1   2      886.32     1019.85    130.40 o 
  14   1   2     3761.83     3604.56    194.80 o 
  15   1   2      717.44      665.53     93.55 o 
  16   1   2      626.54      575.36    111.19 o 
  17   1   2     2326.20     2557.68    221.12 o 
  18   1   2     2199.11     2392.48    275.41 o 
  19   1   2      509.06      656.15    322.32 o 
  20   1   2      372.39      387.68    203.01 o 
   0   2   2     3060.45     3154.37    109.44 o 
   1   2   2    94583.34    98173.79   1686.75 o 
   2   2   2    80586.69    84388.83   1592.27 o 
   3   2   2    58417.48    61959.41   1186.08 o 
   4   2   2     6250.59     6570.88    177.76 o 
   5   2   2     4067.18     4172.31    131.87 o 
   6   2   2    64499.19    67105.59   1680.83 o 
   7   2   2     1826.46     2180.31    113.78 o 
   8   2   2     2461.65     2293.31    102.35 o 
   9   2   2    19136.33    18460.33    448.95 o 
  10   2   2     1948.32     1984.79    109.24 o 
  11   2   2     3215.61     3377.47    186.41 o 
  12   2   2     5239.16     4997.25    292.27 o 
  13   2   2    13863.61    12840.10    434.43 o 
  14   2   2      103.84       81.94     76.39 o 
  15   2   2      487.99      619.57    108.09 o 
  16   2   2     2305.23     2512.32    218.17 o 
  17   2   2      845.48      850.24    196.85 o 
  18   2   2       37.36       87.26    112.86 o 
  19   2   2      367.40      687.40    168.47 o 
  20   2   2      330.69      334.10    145.21 o 
   1   3   2     7613.14     7499.41    173.88 o 
   2   3   2     5548.21     5080.23    130.41 o 
   3   3   2    13980.67    13957.56    304.59 o 
   4   3   2    21183.36    21684.79    400.18 o 
   5   3   2    53355.45    56919.24    987.83 o 
   6   3   2    25801.92    26747.48    497.45 o 
   7   3   2     3815.35     3943.01    118.55 o 
   8   3   2    21622.21    21392.98    460.12 o 
   9   3   2     7997.81     8308.88    212.57 o 
  10   3   2     6869.69     6567.83    187.36 o 
  11   3   2    13492.82    13420.63    328.29 o 
  12   3   2      163.22      197.00     51.16 o 
  13   3   2     2325.62     1882.15    170.80 o 
  14   3   2     1543.02     1659.11    166.64 o 
  15   3   2     3354.09     3229.33    307.20 o 
  16   3   2      149.18       99.02    116.75 o 
  17   3   2     1569.92     1668.34    219.91 o 
  18   3   2     1567.83     1709.63    182.96 o 
  19   3   2      732.78      711.25    138.69 o 
  20   3   2       72.36      131.79    169.24 o 
   0   4   2   135769.98   138435.05   4145.22 o 
   1   4   2    25788.82    26588.15    540.20 o 
   2   4   2     9961.26    10004.96    232.45 o 
   3   4   2    60564.24    61344.61   1181.93 o 
   4   4   2     8285.07     7762.31    195.00 o 
   5   4   2     1773.42     1839.73     79.50 o 
   6   4   2       80.26      102.58     23.52 o 
   7   4   2    56248.11    57601.02   1028.19 o 
   8   4   2     5172.60     4901.88    135.64 o 
   9   4   2      379.98      392.77     53.00 o 
  10   4   2    13501.08    13752.31    326.93 o 
  11   4   2     4569.81     4521.06    180.87 o 
  12   4   2    10873.60    10220.39    385.45 o 
  13   4   2     2116.35     1942.23    176.90 o 
  14   4   2     5641.96     5486.55    371.40 o 
  15   4   2     1367.25     1090.56    188.22 o 
  16   4   2      691.13      887.63    169.35 o 
  17   4   2     1106.15     1473.50    173.35 o 
  18   4   2      200.24      245.82    126.04 o 
  19   4   2       76.43       18.57     73.03 o 
   1   5   2    44523.50    44494.87    877.47 o 
   2   5   2     2385.73     2638.30     77.87 o 
   3   5   2     7730.46     7191.16    185.49 o 
   4   5   2    36688.40    37198.74    751.99 o 
   5   5   2    20398.26    20795.73    397.26 o 
   6   5   2    14574.35    15159.14    318.07 o 
   7   5   2     1112.51     1485.70    101.82 o 
   8   5   2     9506.38     9220.26    214.56 o 
   9   5   2     5646.30     5906.77    160.09 o 
  10   5   2     1049.12     1295.65    102.32 o 
  11   5   2     3642.21     3441.76    160.17 o 
  12   5   2      863.77      792.40    102.55 o 
  13   5   2       51.14      120.21     65.86 o 
  14   5   2     2038.17     1747.37    181.37 o 
  15   5   2     4731.98     4847.47    308.60 o 
  16   5   2      864.16      926.65    146.18 o 
  17   5   2     1107.48     1350.44    212.29 o 
  18   5   2     2323.84     2394.77    204.62 o 
  19   5   2      818.14      950.88    141.51 o 
   0   6   2     4240.41     4102.47    158.86 o 
   1   6   2    34387.11    34322.43    624.01 o 
   2   6   2      249.08      248.81     32.57 o 
   3   6   2    34214.18    33042.89    605.50 o 
   4   6   2      851.03      814.14    101.24 o 
   5   6   2     4047.44     4101.78    111.06 o 
   6   6   2      614.61      668.11     60.00 o 
   7   6   2    53020.26    52921.99    965.48 o 
   8   6   2     1611.69     1607.61    136.97 o 
   9   6   2    17885.15    17243.84    405.59 o 
  10   6   2      762.62      904.32     87.21 o 
  11   6   2     7340.24     7361.62    345.72 o 
  12   6   2      408.40      480.67     72.35 o 
  13   6   2     6675.14     6911.00    272.06 o 
  14   6   2       53.31      -62.60     68.92 o 
  15   6   2      937.95      833.16    136.59 o 
  16   6   2      211.91      107.58     99.20 o 
  17   6   2      257.69      225.68    118.70 o 
  18   6   2      300.25      422.70    100.95 o 
  19   6   2      304.89      542.16    150.33 o 
   1   7   2    31169.84    30687.95    583.76 o 
   2   7   2     1360.65     1461.75     94.96 o 
   3   7   2    17599.36    17661.91    389.17 o 
   4   7   2     7833.47     7564.23    194.32 o 
   5   7   2    23488.58    22934.30    445.51 o 
   6   7   2     3292.66     3305.38    134.40 o 
   7   7   2      848.72      899.26     78.74 o 
   8   7   2     5170.03     5197.19    174.77 o 
   9   7   2     5668.99     5450.70    186.83 o 
  10   7   2     1416.73     1427.15    110.78 o 
  11   7   2      689.20      703.86     91.90 o 
  12   7   2     1137.98     1258.09    110.55 o 
  13   7   2     1872.92     2383.49    177.74 o 
  14   7   2      163.73      245.71     93.94 o 
  15   7   2     3304.11     3512.01    267.72 o 
  16   7   2       73.32      133.79     98.72 o 
  17   7   2     2050.01     2423.75    261.34 o 
  18   7   2      691.23      592.28    209.81 o 
  19   7   2      711.28      488.63    236.79 o 
   0   8   2    44790.05    42942.67   1122.08 o 
   1   8   2     8798.30     8921.71    209.60 o 
   2   8   2     1595.87     1393.44     74.56 o 
   3   8   2    16067.46    14948.90    312.84 o 
   4   8   2     6619.46     6598.58    200.56 o 
   5   8   2     1558.02     1624.83    126.32 o 
   6   8   2       34.22       70.33     67.61 o 
   7   8   2    21722.23    20795.13    480.82 o 
   8   8   2     5036.96     4440.51    169.84 o 
   9   8   2     3089.51     2682.17    159.91 o 
  10   8   2     4896.98     5140.96    196.74 o 
  11   8   2     8189.80     8019.02    254.43 o 
  12   8   2     3471.53     3830.66    190.12 o 
  13   8   2       99.10      173.23     75.39 o 
  14   8   2     3320.26     3693.31    266.21 o 
  15   8   2      333.68      411.46    116.16 o 
  16   8   2      952.86     1128.88    218.37 o 
  17   8   2      232.21      237.44    162.01 o 
  18   8   2       42.62     -107.75    150.43 o 
   1   9   2     3492.88     3559.52    167.57 o 
   2   9   2       27.12       52.49     53.19 o 
   3   9   2     3925.46     3805.78    120.97 o 
   4   9   2    13877.36    12711.35    368.18 o 
   5   9   2     7015.78     6540.75    253.28 o 
   6   9   2     9908.07     8797.16    383.74 o 
   7   9   2     2080.58     2055.82    143.72 o 
   8   9   2     6869.86     6641.14    244.29 o 
   9   9   2     1923.00     1963.08    148.53 o 
  10   9   2     1131.29     1334.73    115.11 o 
  11   9   2      156.64      240.63     66.02 o 
  12   9   2     3212.99     3118.22    177.79 o 
  13   9   2      380.96      329.19    112.60 o 
  14   9   2     1876.27     1970.04    719.54 o 
  15   9   2       67.27      -11.32    115.46 o 
  16   9   2      419.63      401.96    171.07 o 
  17   9   2      233.65      173.20    176.28 o 
   0  10   2     7014.80     6761.30    257.20 o 
   1  10   2    13337.17    13035.84    296.34 o 
   2  10   2    18759.58    17442.78    373.37 o 
   3  10   2     9219.43     8977.03    255.38 o 
   4  10   2     2117.59     1940.32    142.43 o 
   5  10   2      318.07      415.09     76.31 o 
   6  10   2     1981.89     2082.09    187.26 o 
   7  10   2      163.13      115.76     56.24 o 
   8  10   2     5255.50     4717.19    218.65 o 
   9  10   2     3772.43     3602.42    198.73 o 
  10  10   2     1462.18     1604.41    145.51 o 
  11  10   2     4406.84     4658.69    236.54 o 
  12  10   2     1830.64     2182.05    174.38 o 
  13  10   2     5548.59     4675.54    570.49 o 
  14  10   2      385.62      139.87    180.25 o 
  15  10   2      671.99      430.25    226.88 o 
  16  10   2      996.55      791.13    279.00 o 
  17  10   2       79.89     -208.89    201.54 o 
   1  11   2      108.01      108.72     40.68 o 
   2  11   2     1446.09     1387.56    109.24 o 
   3  11   2     5520.02     5315.27    190.98 o 
   4  11   2     3013.31     3088.04    156.82 o 
   5  11   2    13494.19    12850.48    388.77 o 
   6  11   2     1420.09     1124.46    113.38 o 
   7  11   2     2332.18     2279.37    162.82 o 
   8  11   2      936.37     1058.78    116.72 o 
   9  11   2     1719.57     1811.68    149.85 o 
  10  11   2     4517.66     4424.12    233.63 o 
  11  11   2       41.10      292.20    105.45 o 
  12  11   2     1268.28     1192.69    162.30 o 
  13  11   2      996.27     1185.81    196.49 o 
  14  11   2      182.31      472.47    219.53 o 
  15  11   2      526.08      436.50    233.48 o 
  16  11   2      621.34      671.45    268.73 o 
   0  12   2     6550.63     6332.30    264.78 o 
   1  12   2     1606.94     1665.52    121.62 o 
   2  12   2    11912.43    11409.44    351.04 o 
   3  12   2     1966.38     1615.78    122.49 o 
   4  12   2     5264.76     4959.00    199.93 o 
   5  12   2      322.66      287.45     77.63 o 
   6  12   2     2404.34     2564.96    176.21 o 
   7  12   2      542.14      687.92    142.75 o 
   8  12   2     4365.59     4469.37    381.73 o 
   9  12   2     1192.41     1714.35    183.35 o 
  10  12   2     1868.92     2082.67    201.82 o 
  11  12   2      103.53      226.98    107.98 o 
  12  12   2     2520.82     2533.14    312.64 o 
  13  12   2      366.03      310.65    142.44 o 
  14  12   2      789.23      548.83    235.69 o 
  15  12   2      338.32      268.36    206.32 o 
   1  13   2      257.24      336.74     71.13 o 
   2  13   2      160.39      213.69     68.68 o 
   3  13   2      948.71      828.44     98.09 o 
   4  13   2     7903.29     7545.26    353.32 o 
   5  13   2      153.01       34.09     69.66 o 
   6  13   2     2965.86     2929.75    236.74 o 
   7  13   2     1259.08     1007.24    144.70 o 
   8  13   2     2030.68     1960.05    199.21 o 
   9  13   2      897.30      975.53    216.99 o 
  10  13   2      842.58      908.25    147.27 o 
  11  13   2      806.47      869.25    149.30 o 
  12  13   2      882.49      583.12    155.98 o 
  13  13   2      100.92       21.04    110.81 o 
  14  13   2     1075.75      897.59    288.55 o 
  15  13   2      101.14     -219.90    180.62 o 
   0  14   2     1879.40     1825.05    234.37 o 
   1  14   2     3425.73     3424.13    223.41 o 
   2  14   2     4520.57     4648.24    338.96 o 
   3  14   2     2656.14     2852.22    224.81 o 
   4  14   2      477.28      523.17    172.12 o 
   5  14   2      166.59       99.74     88.14 o 
   6  14   2     3167.28     3316.53    256.74 o 
   7  14   2      340.07      402.20    117.04 o 
   8  14   2     1863.22     1501.65    246.56 o 
   9  14   2     1131.34      925.40    151.74 o 
  10  14   2      979.40     1257.76    222.48 o 
  11  14   2      345.90      365.81    115.82 o 
  12  14   2      723.47      679.96    175.11 o 
  13  14   2     1645.83     1630.27    418.32 o 
  14  14   2        6.93     -110.50    153.45 o 
   1  15   2      119.64       86.85    129.50 o 
   2  15   2      118.81       44.01     89.05 o 
   3  15   2      604.90      698.33    141.19 o 
   4  15   2      355.62      503.66    129.75 o 
   5  15   2     3402.14     3369.35    547.64 o 
   6  15   2      767.98     1069.13    165.20 o 
   7  15   2      647.00      633.78    140.66 o 
   8  15   2     1192.15     1349.51    176.67 o 
   9  15   2      816.52      888.69    167.07 o 
  10  15   2      132.13      269.34    113.15 o 
  11  15   2     1714.19     1854.65    294.72 o 
  12  15   2      259.45      296.27    212.56 o 
  13  15   2      382.48      397.61    156.89 o 
   0  16   2     3040.93     3007.38    464.40 o 
   1  16   2     2125.92     2210.78    225.68 o 
   2  16   2      662.97      711.91    321.47 o 
   3  16   2     3073.25     3169.38    265.98 o 
   4  16   2      284.09      433.45    126.78 o 
   5  16   2      130.73      204.63    122.91 o 
   6  16   2      287.22      466.37    126.20 o 
   7  16   2     1455.68     1470.37    185.61 o 
   8  16   2      104.68       91.73     95.82 o 
   9  16   2      311.54      328.20    107.72 o 
  10  16   2      351.09      422.64    196.14 o 
  11  16   2      449.91      376.15    141.15 o 
  12  16   2      637.27     1018.60    523.13 o 
   1  17   2      684.94      705.15    186.69 o 
   2  17   2      187.73      440.92    229.44 o 
   3  17   2      163.68      305.54    142.78 o 
   4  17   2     1519.35     1733.32    211.55 o 
   5  17   2       86.54      -12.72     91.34 o 
   6  17   2      450.04      239.21    130.54 o 
   7  17   2       26.15        2.83     98.17 o 
   8  17   2      981.58     1108.23    192.89 o 
   9  17   2       99.90      145.85    108.18 o 
  10  17   2       34.10       79.58    110.93 o 
   0  18   2      619.57      263.59    222.47 o 
   1  18   2      697.76      669.86    195.30 o 
   2  18   2       22.01       -5.34    108.15 o 
   3  18   2      595.85      741.26    189.33 o 
   4  18   2       76.24      -19.05    115.70 o 
   5  18   2      111.85       70.71    285.06 o 
   6  18   2       76.10      173.70    132.75 o 
   7  18   2     1586.83     1383.24    195.22 o 
   8  18   2      317.46      438.57    147.39 o 
   1  19   2      374.70      318.55    283.04 o 
   2  19   2       56.17      144.62    154.04 o 
   3  19   2      212.04      510.59    169.02 o 
   4  19   2       21.47      165.58    142.78 o 
   5  19   2      560.06      548.36    176.57 o 
   2   0   3   253328.03   250113.95   6046.72 o 
   4   0   3    10576.75    10537.33    374.27 o 
   6   0   3    17702.92    17415.39    589.60 o 
   8   0   3    23343.97    23635.35    759.59 o 
  10   0   3    44327.68    42220.78   1948.26 o 
  12   0   3     9972.98    10532.80    656.03 o 
  14   0   3      313.45      138.03     90.33 o 
  16   0   3       67.35       20.19    136.57 o 
  18   0   3      451.71      350.96    182.82 o 
  20   0   3       45.12      409.33    214.03 o 
   0   1   3    34503.00    35526.92    868.73 o 
   1   1   3     4395.81     4803.83    118.65 o 
   2   1   3   210900.11   211428.39   3953.91 o 
   3   1   3    16899.12    17572.33    388.68 o 
   4   1   3     4837.64     4811.96    120.84 o 
   5   1   3     4826.94     4799.84    124.81 o 
   6   1   3     3239.24     3337.95    111.12 o 
   7   1   3    39365.47    39082.68    883.55 o 
   8   1   3     1659.44     1883.33    124.07 o 
   9   1   3     3107.93     2968.84    140.81 o 
  10   1   3     5374.93     4615.51    271.88 o 
  11   1   3      301.27      226.94     87.13 o 
  12   1   3     6519.25     5999.58    303.43 o 
  13   1   3      357.95      365.71     77.70 o 
  14   1   3     3361.92     3855.76    319.38 o 
  15   1   3      533.02      539.87    116.09 o 
  16   1   3     6982.48     7098.57    323.54 o 
  17   1   3      551.83      668.49    166.30 o 
  18   1   3      188.99      234.05    118.62 o 
  19   1   3      371.10      413.27    149.89 o 
  20   1   3       41.59      166.37    106.97 o 
   1   2   3    92867.54    95417.31   1638.88 o 
   2   2   3    10856.62    11567.80    228.13 o 
   3   2   3    16033.68    15771.79    329.88 o 
   4   2   3     5977.57     5652.06    177.83 o 
   5   2   3     4364.25     4456.12    139.51 o 
   6   2   3    16351.51    16618.10    403.68 o 
   7   2   3     8198.63     8212.18    229.70 o 
   8   2   3     3671.55     3619.17    135.02 o 
   9   2   3      140.75       96.52     37.51 o 
  10   2   3     9202.62     8983.14    320.52 o 
  11   2   3    12304.66    11834.53    384.42 o 
  12   2   3      788.34      941.51    107.87 o 
  13   2   3      729.95      942.85    245.60 o 
  14   2   3     1283.55     1260.73    356.65 o 
  15   2   3     3122.20     3358.08    643.00 o 
  16   2   3      797.54     1183.01    156.24 o 
  17   2   3     1226.90     1234.00    251.48 o 
  18   2   3      172.49      374.58    123.42 o 
  19   2   3     1097.88     1114.57    224.11 o 
  20   2   3        1.78      145.95    145.30 o 
   0   3   3     2626.37     2233.17     93.86 o 
   1   3   3      774.73      831.40     54.88 o 
   2   3   3    16582.21    17402.76    368.76 o 
   3   3   3     5554.21     5818.93    130.81 o 
   4   3   3    18257.99    18488.92    352.77 o 
   5   3   3    19447.54    19369.19    418.74 o 
   6   3   3    50604.23    52072.40   1022.44 o 
   7   3   3    69329.05    68227.33   1211.10 o 
   8   3   3    12558.92    12105.60    263.63 o 
   9   3   3    10381.86    10626.33    254.47 o 
  10   3   3     4931.97     4707.20    142.55 o 
  11   3   3     7465.52     6952.85    211.07 o 
  12   3   3      662.98      688.44     93.45 o 
  13   3   3      108.01       64.80     60.90 o 
  14   3   3      764.52      706.28    102.77 o 
  15   3   3     2032.91     1998.34    201.23 o 
  16   3   3       69.79       90.00     97.71 o 
  17   3   3      300.09      410.71     94.28 o 
  18   3   3      173.62      209.48     78.98 o 
  19   3   3      502.66      552.75    134.64 o 
   1   4   3    16072.33    15634.02    346.33 o 
   2   4   3    62486.41    62811.77   1218.13 o 
   3   4   3     6656.87     6377.36    193.46 o 
   4   4   3     6543.67     6827.74    180.95 o 
   5   4   3     5321.73     5091.13    150.19 o 
   6   4   3     6012.26     6183.28    210.56 o 
   7   4   3     1376.47     1475.29    100.81 o 
   8   4   3      395.00      380.40     42.58 o 
   9   4   3      774.87      977.59     91.41 o 
  10   4   3     6081.28     6437.31    198.80 o 
  11   4   3       82.50       47.12     50.41 o 
  12   4   3    11473.23    11901.00    371.54 o 
  13   4   3     2157.80     2406.67    174.72 o 
  14   4   3     3451.65     3335.73    209.47 o 
  15   4   3      165.17      254.25    102.69 o 
  16   4   3      375.46      535.68    118.23 o 
  17   4   3      680.33      860.12    214.50 o 
  18   4   3      704.43      799.82    123.96 o 
  19   4   3      640.01      619.60    128.92 o 
   0   5   3     6071.63     6576.73    369.86 o 
   1   5   3    33793.08    33104.34    682.42 o 
   2   5   3      799.81      750.99     89.05 o 
   3   5   3    42011.97    40546.56    821.11 o 
   4   5   3     7629.50     8151.90    209.46 o 
   5   5   3    20318.44    19996.21    443.22 o 
   6   5   3    35282.97    36200.44    747.32 o 
   7   5   3      878.27      936.45     60.41 o 
   8   5   3     5421.93     5461.39    225.83 o 
   9   5   3     1014.15     1096.17     90.86 o 
  10   5   3      348.08      389.88     70.15 o 
  11   5   3    10793.37    10414.34    555.58 o 
  12   5   3      846.37     1050.68    118.06 o 
  13   5   3      631.09      679.98    102.55 o 
  14   5   3      913.50      809.32    155.41 o 
  15   5   3     3773.40     3543.51    268.31 o 
  16   5   3     1075.20      913.38    216.06 o 
  17   5   3      996.83     1109.82    264.16 o 
  18   5   3       50.43      -25.71     86.24 o 
  19   5   3      356.30      520.78    116.10 o 
   1   6   3     1937.89     2103.29    120.08 o 
   2   6   3      495.08      522.19     52.40 o 
   3   6   3    34118.14    34687.21    709.01 o 
   4   6   3     1019.92     1170.77     79.50 o 
   5   6   3    11694.13    11920.05    290.33 o 
   6   6   3     1972.16     2118.10    112.27 o 
   7   6   3     1572.40     1485.88     99.05 o 
   8   6   3      286.24      366.25     60.81 o 
   9   6   3     3879.63     4087.19    183.83 o 
  10   6   3      928.78      891.78     87.76 o 
  11   6   3    19418.72    19375.49    470.83 o 
  12   6   3     1996.79     1837.24    202.10 o 
  13   6   3     1163.37     1127.88    126.84 o 
  14   6   3      198.99      133.28    139.30 o 
  15   6   3       45.59      137.21     86.89 o 
  16   6   3      290.35      173.02    104.12 o 
  17   6   3      162.51      241.13    115.41 o 
  18   6   3       36.83      -59.16    106.16 o 
  19   6   3       90.29      132.37    112.29 o 
   0   7   3     2151.29     2434.60    196.21 o 
   1   7   3    20800.20    21267.16    530.06 o 
   2   7   3     3164.50     3291.96    168.45 o 
   3   7   3    66577.94    66824.70   1316.30 o 
   4   7   3      568.90      618.28     77.42 o 
   5   7   3     3046.33     3030.70    131.66 o 
   6   7   3     8939.70     8400.22    279.88 o 
   7   7   3       47.72       86.46     38.42 o 
   8   7   3     4021.62     3798.61    159.16 o 
   9   7   3      101.98      143.55     49.87 o 
  10   7   3     2453.98     2718.00    150.47 o 
  11   7   3     5351.97     5290.41    203.55 o 
  12   7   3      515.86      504.30     94.48 o 
  13   7   3     1791.36     2004.39    167.25 o 
  14   7   3      299.72      380.09     95.10 o 
  15   7   3     6616.42     5725.04    345.35 o 
  16   7   3      274.90      188.46    150.53 o 
  17   7   3     1295.75     1335.62    186.60 o 
  18   7   3       33.94        3.69    108.37 o 
   1   8   3     4644.67     5082.53    190.97 o 
   2   8   3    38009.92    38472.93    907.96 o 
   3   8   3     6271.31     5904.29    223.40 o 
   4   8   3     5010.10     4736.92    185.32 o 
   5   8   3     2976.71     2806.20    132.10 o 
   6   8   3     2476.23     2513.58    132.83 o 
   7   8   3     4153.20     4246.99    163.94 o 
   8   8   3     2421.96     2457.53    140.79 o 
   9   8   3     1582.43     1438.06    112.97 o 
  10   8   3     1036.27     1205.98    103.99 o 
  11   8   3     1402.15     1452.09    118.73 o 
  12   8   3     2924.80     3290.88    228.01 o 
  13   8   3     1233.10     1674.30    154.31 o 
  14   8   3     1302.98     1796.77    192.60 o 
  15   8   3      646.25      619.34    137.59 o 
  16   8   3     1758.57     1866.35    214.45 o 
  17   8   3       60.95       71.75    110.64 o 
  18   8   3      316.89      295.11    179.71 o 
   0   9   3       30.19       59.24     67.42 o 
   1   9   3     1662.41     1810.84    134.83 o 
   2   9   3      726.45      714.66     88.71 o 
   3   9   3      682.56      684.42     87.59 o 
   4   9   3     6975.51     6437.38    238.01 o 
   5   9   3     3091.76     2951.30    172.05 o 
   6   9   3    30507.24    27105.54    698.15 o 
   7   9   3    19020.77    16548.15    611.70 o 
   8   9   3    11291.66    10284.05    293.92 o 
   9   9   3     6151.90     6392.93    217.77 o 
  10   9   3     2099.23     2276.59    146.57 o 
  11   9   3      159.47      148.09     65.44 o 
  12   9   3     4419.36     4160.83    237.19 o 
  13   9   3      306.16      268.79     87.43 o 
  14   9   3      620.46      476.89    119.14 o 
  15   9   3      243.70      152.42    107.41 o 
  16   9   3      445.67      845.58    201.09 o 
  17   9   3       58.27      -20.40    148.97 o 
   1  10   3    15605.24    15761.62    442.04 o 
   2  10   3     5759.25     5712.23    231.84 o 
   3  10   3     1570.93     1510.37    133.39 o 
   4  10   3     4538.55     4646.75    203.40 o 
   5  10   3      466.21      368.48     77.16 o 
   6  10   3     6536.33     5479.19    230.60 o 
   7  10   3      127.55      142.80     72.86 o 
   8  10   3     2302.54     2610.61    175.31 o 
   9  10   3      470.42      506.06     88.64 o 
  10  10   3      659.72      763.07     93.04 o 
  11  10   3     3917.92     3960.71    201.81 o 
  12  10   3       90.08      239.65     82.77 o 
  13  10   3      402.16      366.94     95.72 o 
  14  10   3      341.83       94.25    198.24 o 
  15  10   3     1559.60     2040.36    717.34 o 
  16  10   3       93.79       74.52    156.53 o 
   0  11   3     5081.72     5430.48    417.77 o 
   1  11   3     1737.86     1888.20    157.16 o 
   2  11   3    19331.00    18384.01    741.95 o 
   3  11   3     4451.42     4141.75    232.19 o 
   4  11   3     2176.68     1990.57    158.16 o 
   5  11   3     1181.34     1056.40    117.58 o 
   6  11   3     1160.40     1376.54    132.80 o 
   7  11   3     9527.22     8662.64    309.29 o 
   8  11   3      717.65      644.34     98.85 o 
   9  11   3      589.15      597.81     99.34 o 
  10  11   3     2778.27     2587.74    183.21 o 
  11  11   3      976.34      984.29    123.05 o 
  12  11   3     3417.16     3430.97    259.43 o 
  13  11   3      216.52      111.55    122.41 o 
  14  11   3      620.87      646.85    258.81 o 
  15  11   3      238.33      428.79    222.84 o 
  16  11   3      751.21      500.74    265.79 o 
   1  12   3     1663.19     1613.76    151.63 o 
   2  12   3     2095.22     2097.69    166.69 o 
   3  12   3      405.95      402.22     93.19 o 
   4  12   3     3018.67     3002.66    194.10 o 
   5  12   3      882.00      928.23    116.43 o 
   6  12   3     2238.60     2031.16    162.68 o 
   7  12   3       42.76      108.86     82.77 o 
   8  12   3     3557.85     3502.16    213.27 o 
   9  12   3      815.50      664.74    127.70 o 
  10  12   3     4836.00     5055.41    337.14 o 
  11  12   3     2241.74     2416.73    406.85 o 
  12  12   3     1658.30     1729.68    196.94 o 
  13  12   3      786.18     1393.56    341.41 o 
  14  12   3      141.51      176.58    187.23 o 
  15  12   3       99.33      198.97    186.49 o 
   0  13   3     4922.15     5499.19    387.50 o 
   1  13   3      901.24     1083.02    136.55 o 
   2  13   3    10319.33    10013.92    358.45 o 
   3  13   3     1322.08     1405.58    179.52 o 
   4  13   3     1827.34     1901.47    163.88 o 
   5  13   3      142.21      106.24    116.26 o 
   6  13   3      250.43      305.94     87.03 o 
   7  13   3     2399.63     2458.24    186.14 o 
   8  13   3       41.15       55.54     88.91 o 
   9  13   3        9.37      -77.29     79.26 o 
  10  13   3      395.37      712.58    135.09 o 
  11  13   3      231.71       69.58    242.50 o 
  12  13   3      978.70      876.06    149.61 o 
  13  13   3      302.85      221.00    184.66 o 
  14  13   3      802.30      515.06    229.44 o 
   1  14   3     3107.70     3331.97    227.04 o 
   2  14   3       39.09       43.58     78.13 o 
   3  14   3     1086.63     1387.10    153.71 o 
   4  14   3     1106.20     1326.12    146.32 o 
   5  14   3     1122.81     1189.69    140.26 o 
   6  14   3      497.41      483.11    123.79 o 
   7  14   3      770.19      635.09    138.27 o 
   8  14   3     1268.28     1418.32    182.53 o 
   9  14   3       11.84     -120.09     80.06 o 
  10  14   3     1753.65     2026.40    328.31 o 
  11  14   3      281.66      367.52    116.40 o 
  12  14   3      204.53      151.90    100.48 o 
  13  14   3      128.02      234.95    201.18 o 
   0  15   3     1445.05     1784.79    248.62 o 
   1  15   3       30.69     -108.92     72.61 o 
   2  15   3     1001.65     1365.10    154.19 o 
   3  15   3       94.18      162.69     88.72 o 
   4  15   3      836.38      929.36    282.39 o 
   5  15   3     2575.84     2759.68    247.84 o 
   6  15   3     2123.61     2386.57    314.18 o 
   7  15   3     5041.72     4855.05    321.76 o 
   8  15   3       89.47      167.53     96.44 o 
   9  15   3     1037.84      847.86    184.44 o 
  10  15   3      126.42      360.49    116.67 o 
  11  15   3      217.01      412.45    139.01 o 
  12  15   3       41.28     -114.54    104.44 o 
   1  16   3     1147.42     1286.29    229.17 o 
   2  16   3     1921.17     2083.81    227.75 o 
   3  16   3      739.40      723.63    144.83 o 
   4  16   3      418.38      299.00    121.50 o 
   5  16   3      396.83      506.10    136.90 o 
   6  16   3       31.38      226.12    112.17 o 
   7  16   3      469.27      370.60    121.52 o 
   8  16   3      157.38      267.84    172.42 o 
   9  16   3      102.63      188.81    106.68 o 
  10  16   3      155.66      210.06    118.71 o 
  11  16   3      125.11       42.99    126.32 o 
   0  17   3      576.71      637.67    255.51 o 
   1  17   3      287.97      483.97    163.26 o 
   2  17   3      143.72      174.68    121.07 o 
   3  17   3     1092.32      954.40    173.01 o 
   4  17   3      328.52      673.63    145.29 o 
   5  17   3      630.64      705.90    284.58 o 
   6  17   3     1757.50     1779.10    215.90 o 
   7  17   3      416.10      246.44    167.98 o 
   8  17   3      173.75       85.70    120.32 o 
   9  17   3      307.40      468.03    133.17 o 
  10  17   3        1.06       -4.33    124.79 o 
   1  18   3       66.07       88.88    125.39 o 
   2  18   3      278.25      478.17    164.54 o 
   3  18   3      554.94     1022.22    281.02 o 
   4  18   3       40.73       48.50    146.66 o 
   5  18   3      239.05      129.26    141.29 o 
   6  18   3        7.91       65.70    118.29 o 
   7  18   3      104.20       80.19    115.28 o 
   8  18   3       39.61       44.64    114.49 o 
   0  19   3      295.64      292.22    270.93 o 
   1  19   3      492.65      442.03    302.87 o 
   2  19   3      165.68       52.38    137.38 o 
   3  19   3      930.84      997.11    359.95 o 
   4  19   3       66.14      352.70    167.24 o 
   5  19   3      151.42      215.49    265.05 o 
   0   0   4   367677.44   344543.56  14633.44 o 
   2   0   4    23760.74    25458.47    801.74 o 
   4   0   4    85695.22    86346.48   2100.87 o 
   6   0   4     4884.30     4546.58    458.16 o 
   8   0   4    20260.12    19065.90    676.80 o 
  10   0   4    38135.33    35133.22   1942.94 o 
  12   0   4     4435.40     4105.41    438.33 o 
  14   0   4        2.18        7.34    113.07 o 
  16   0   4     3127.24     2970.05    373.90 o 
  18   0   4      173.50      287.96    159.51 o 
   1   1   4    47347.39    51599.94    988.23 o 
   2   1   4     4635.19     4784.90    124.78 o 
   3   1   4     2740.58     2868.61     95.89 o 
   4   1   4    52912.59    54287.36    945.62 o 
   5   1   4    11728.54    11210.24    294.14 o 
   6   1   4     1322.44     1420.58     87.94 o 
   7   1   4     2198.24     2277.10     86.58 o 
   8   1   4     6295.07     6443.37    171.88 o 
   9   1   4     6756.01     6295.55    227.53 o 
  10   1   4     6380.64     5868.43    315.35 o 
  11   1   4      959.04      911.89    114.56 o 
  12   1   4     3694.62     3361.92    218.86 o 
  13   1   4     3288.64     3594.63    237.17 o 
  14   1   4     1125.59     1143.03    144.75 o 
  15   1   4      917.68     1014.16    149.45 o 
  16   1   4     1293.63     1333.56    169.99 o 
  17   1   4      514.35      321.45    109.14 o 
  18   1   4     3135.63     3115.95    271.28 o 
  19   1   4      131.37      182.61    102.13 o 
   0   2   4    13594.80    14065.62    377.27 o 
   1   2   4    84020.38    86645.63   1489.45 o 
   2   2   4     2213.36     2358.63     75.81 o 
   3   2   4      700.70      661.61     46.81 o 
   4   2   4    25562.35    25687.67    519.47 o 
   5   2   4     4542.93     4626.68    157.82 o 
   6   2   4     6226.32     6219.03    162.51 o 
   7   2   4    17131.20    17197.22    373.28 o 
   8   2   4     5898.22     5668.15    160.72 o 
   9   2   4     2301.54     2174.84    160.49 o 
  10   2   4     8337.99     7250.22    296.57 o 
  11   2   4      519.03      353.19     83.33 o 
  12   2   4      183.72       32.87    130.10 o 
  13   2   4    11991.51    11410.82    423.33 o 
  14   2   4     1806.92     1584.06    307.78 o 
  15   2   4      754.16      688.90    128.28 o 
  16   2   4       94.69       47.57    122.23 o 
  17   2   4      236.55      273.09    113.88 o 
  18   2   4      547.19      693.72    135.82 o 
  19   2   4      806.74      818.83    151.00 o 
   1   3   4     7705.28     8253.68    179.09 o 
   2   3   4     4219.03     4579.04    117.42 o 
   3   3   4     3332.03     3437.72     96.06 o 
   4   3   4     2471.45     2502.46    128.39 o 
   5   3   4    15045.57    14346.83    293.06 o 
   6   3   4     9079.26     8864.92    200.03 o 
   7   3   4     3505.82     3547.27    112.63 o 
   8   3   4    16873.00    16956.49    560.51 o 
   9   3   4    10844.62    10523.70    303.82 o 
  10   3   4      335.52      382.55     87.43 o 
  11   3   4     2550.06     2616.19    231.33 o 
  12   3   4     2676.19     2620.91    246.71 o 
  13   3   4     1131.41     1256.20    127.99 o 
  14   3   4     4321.11     4252.68    234.97 o 
  15   3   4     1654.13     1336.40    142.99 o 
  16   3   4       40.62      115.60     84.69 o 
  17   3   4      347.82      460.89    110.23 o 
  18   3   4      469.67      553.34    223.27 o 
  19   3   4      205.80      195.81    101.99 o 
   0   4   4    96410.45    95815.68   2343.53 o 
   1   4   4    12421.45    12468.42    248.51 o 
   2   4   4      825.68      839.11     60.25 o 
   3   4   4     2901.92     2771.00    104.48 o 
   4   4   4     2105.21     2318.92     94.76 o 
   5   4   4    17161.80    17298.54    364.60 o 
   6   4   4    14881.18    14861.04    307.25 o 
   7   4   4     3660.10     3719.43    112.90 o 
   8   4   4     1840.70     2137.51    112.13 o 
   9   4   4     4198.14     4514.40    156.68 o 
  10   4   4     2716.55     2569.50    206.07 o 
  11   4   4      193.18      158.46     64.22 o 
  12   4   4     4011.54     3794.45    210.52 o 
  13   4   4     2495.93     2480.67    177.78 o 
  14   4   4     8808.66     8497.00    342.31 o 
  15   4   4      147.07      294.91     90.40 o 
  16   4   4      632.05      597.78    282.66 o 
  17   4   4       75.91       91.17     95.41 o 
  18   4   4      512.84      459.51    126.96 o 
  19   4   4      339.18      335.06    125.63 o 
   1   5   4    17696.95    17447.38    342.01 o 
   2   5   4     5215.94     5264.11    230.17 o 
   3   5   4    15475.75    14871.58    340.24 o 
   4   5   4    11153.62    10749.82    265.14 o 
   5   5   4    10151.45    10231.26    273.23 o 
   6   5   4     7956.99     7381.41    181.39 o 
   7   5   4     1103.58     1273.98     90.19 o 
   8   5   4     8849.96     8635.31    241.93 o 
   9   5   4      149.78      160.50     48.81 o 
  10   5   4       26.84        0.67     51.98 o 
  11   5   4     2305.10     2281.30    165.76 o 
  12   5   4     3292.69     3447.35    206.05 o 
  13   5   4     1476.25     1436.46    139.63 o 
  14   5   4     1438.85     1452.60    182.33 o 
  15   5   4      245.20      338.57     96.34 o 
  16   5   4       66.74       56.46     88.52 o 
  17   5   4     1837.14     1645.66    205.16 o 
  18   5   4     1466.63     1615.25    212.68 o 
  19   5   4      339.87      463.79    160.06 o 
   0   6   4      747.52      680.14     85.35 o 
   1   6   4     5696.19     5727.96    168.74 o 
   2   6   4        3.81       58.97     30.83 o 
   3   6   4    23543.20    23875.09    528.68 o 
   4   6   4     1258.02     1262.11     91.04 o 
   5   6   4    29252.07    27246.99    589.83 o 
   6   6   4     2471.45     2622.36    166.33 o 
   7   6   4      217.00      200.91     46.09 o 
   8   6   4       38.52      101.92     42.69 o 
   9   6   4    48711.59    46687.91    974.81 o 
  10   6   4      734.00      615.77     75.48 o 
  11   6   4     3113.75     2973.69    345.00 o 
  12   6   4      279.36      221.17     76.45 o 
  13   6   4      215.23      215.80     77.99 o 
  14   6   4       78.51       27.79    158.12 o 
  15   6   4     1202.48     1031.21    139.11 o 
  16   6   4      119.75      236.75    105.27 o 
  17   6   4      756.97      368.59    298.00 o 
  18   6   4      257.67      293.59    122.22 o 
   1   7   4     3435.95     3126.97    161.19 o 
   2   7   4      557.15      496.19     59.13 o 
   3   7   4    34325.19    34304.75    714.63 o 
   4   7   4     1481.85     1508.22    150.21 o 
   5   7   4     3364.83     3117.32    137.59 o 
   6   7   4     1674.14     1726.14    109.60 o 
   7   7   4     1132.41     1262.38     97.22 o 
   8   7   4     6027.92     5843.26    277.19 o 
   9   7   4     1467.24     1396.56    109.23 o 
  10   7   4     1905.63     1760.39    124.74 o 
  11   7   4     3567.92     3632.37    211.75 o 
  12   7   4      270.95      337.22     89.90 o 
  13   7   4       62.40      -55.97     61.45 o 
  14   7   4     1801.25     1661.45    162.22 o 
  15   7   4      595.13      850.78    127.94 o 
  16   7   4      376.26      488.20    130.51 o 
  17   7   4     2576.63     2513.31    256.05 o 
  18   7   4       53.50      127.26    122.30 o 
   0   8   4    50591.55    46974.98   1565.60 o 
   1   8   4     2592.61     2788.02    164.53 o 
   2   8   4     2336.34     2281.89    148.14 o 
   3   8   4     1607.20     1778.01    144.56 o 
   4   8   4     1219.23     1298.27    109.26 o 
   5   8   4    12405.67    11899.39    360.05 o 
   6   8   4     7743.70     7540.28    256.44 o 
   7   8   4      485.27      377.52     85.26 o 
   8   8   4     3607.70     3629.22    170.89 o 
   9   8   4    12448.26    11764.54    328.00 o 
  10   8   4      238.99      265.73     65.21 o 
  11   8   4      930.63      733.53    108.14 o 
  12   8   4     1811.19     1876.40    167.36 o 
  13   8   4      602.41      352.93     94.44 o 
  14   8   4     4198.12     4460.10    260.97 o 
  15   8   4      719.96      584.82    153.59 o 
  16   8   4      209.78      255.06    108.11 o 
  17   8   4       24.46      116.03    116.68 o 
  18   8   4       80.32       20.93    143.91 o 
   1   9   4     3713.59     3848.84    201.99 o 
   2   9   4     2817.64     2834.41    171.66 o 
   3   9   4      598.11      561.09     85.94 o 
   4   9   4     1414.90     1376.71    194.68 o 
   5   9   4     6807.04     6218.36    457.19 o 
   6   9   4     6633.06     6435.88    343.36 o 
   7   9   4      790.81      732.83     86.61 o 
   8   9   4     7519.71     7902.35    352.78 o 
   9   9   4       75.87       99.38     53.67 o 
  10   9   4     1544.41     1604.44    127.23 o 
  11   9   4      394.26      290.11    126.16 o 
  12   9   4     3098.76     2908.42    206.22 o 
  13   9   4      244.60      233.17     90.71 o 
  14   9   4     3178.43     3581.59    257.42 o 
  15   9   4      257.22      193.62    127.93 o 
  16   9   4      142.14      199.89    117.89 o 
  17   9   4        4.27       65.89    109.48 o 
   0  10   4    23650.88    23961.67    878.68 o 
   1  10   4    11742.49    10705.83    348.28 o 
   2  10   4     1019.21     1124.97    121.53 o 
   3  10   4     1243.23     1474.84    139.53 o 
   4  10   4     7715.69     6907.42    328.84 o 
   5  10   4     1311.02     1514.59    136.16 o 
   6  10   4     3333.85     3211.42    195.61 o 
   7  10   4     3567.32     3469.75    271.39 o 
   8  10   4      297.03      273.17     74.15 o 
   9  10   4     1641.20     1644.01    129.15 o 
  10  10   4     1205.78     1111.93    111.35 o 
  11  10   4      195.06      212.86     68.15 o 
  12  10   4       77.45      -44.10     65.06 o 
  13  10   4     5149.88     5327.27    322.40 o 
  14  10   4     1917.65     2114.36    192.74 o 
  15  10   4      171.80      169.86    111.55 o 
  16  10   4       45.36     -304.14    208.89 o 
  17  10   4      166.10      517.99    281.21 o 
   1  11   4     2679.73     2979.93    198.20 o 
   2  11   4     1240.26     1205.08    130.89 o 
   3  11   4      875.04      862.83    114.20 o 
   4  11   4     3236.71     3273.64    201.13 o 
   5  11   4     6370.90     5738.92    335.84 o 
   6  11   4      936.58      862.05    111.58 o 
   7  11   4      639.01      653.32    101.95 o 
   8  11   4      846.74      971.38    118.89 o 
   9  11   4     1370.79     1411.54    157.37 o 
  10  11   4      726.72      764.38    110.07 o 
  11  11   4     1421.38     1525.51    152.39 o 
  12  11   4     1326.36     1409.94    153.66 o 
  13  11   4      506.08      538.93    114.79 o 
  14  11   4       65.50       18.76    106.98 o 
  15  11   4       42.77       74.96    165.02 o 
  16  11   4       55.81      -51.76    231.65 o 
   0  12   4      728.42      533.00    152.12 o 
   1  12   4     1036.22     1138.36    133.68 o 
   2  12   4     2790.55     3126.71    209.82 o 
   3  12   4       41.13      126.95     79.96 o 
   4  12   4    16538.03    15767.69    703.26 o 
   5  12   4      165.48      236.83     80.06 o 
   6  12   4     1799.10     1911.06    165.35 o 
   7  12   4     1596.81     1580.38    149.99 o 
   8  12   4     3247.58     2980.07    243.37 o 
   9  12   4      858.34      747.70    125.63 o 
  10  12   4     5352.39     5602.53    277.24 o 
  11  12   4      162.87      110.22     77.58 o 
  12  12   4      875.42      777.87    190.84 o 
  13  12   4      340.57      431.83    156.06 o 
  14  12   4       94.82      314.61    208.89 o 
  15  12   4       47.77      -51.76    174.01 o 
   1  13   4       16.24       70.80     78.64 o 
   2  13   4     1591.92     1812.32    170.14 o 
   3  13   4       12.06      -34.21     72.22 o 
   4  13   4    13363.05    12455.78    419.49 o 
   5  13   4      540.31      576.19    105.54 o 
   6  13   4      145.42      148.87     81.99 o 
   7  13   4      229.91      243.65     83.17 o 
   8  13   4      464.13      401.68     94.20 o 
   9  13   4     2262.01     2149.15    179.77 o 
  10  13   4     1305.64     1631.07    188.23 o 
  11  13   4      104.28      143.68    100.71 o 
  12  13   4      364.07      498.95    171.16 o 
  13  13   4       49.95       20.26    180.44 o 
  14  13   4      301.72      259.92    234.22 o 
   0  14   4      178.64      210.05    132.75 o 
   1  14   4     5983.39     5643.27    297.79 o 
   2  14   4     2060.60     1893.76    178.61 o 
   3  14   4        6.88      104.84     84.15 o 
   4  14   4     2735.82     3047.36    229.17 o 
   5  14   4      248.37      301.78     93.71 o 
   6  14   4      255.85      222.65     89.27 o 
   7  14   4     1090.20     1050.47    137.08 o 
   8  14   4     2112.72     2059.35    213.96 o 
   9  14   4      146.38      115.92     97.25 o 
  10  14   4     1117.41     1335.80    247.53 o 
  11  14   4      111.80       -1.35    108.10 o 
  12  14   4       16.65       88.18    229.44 o 
  13  14   4      888.20     1019.80    224.49 o 
   1  15   4      673.57      804.05    188.66 o 
   2  15   4        9.82      104.55     91.63 o 
   3  15   4      293.95      242.86    114.19 o 
   4  15   4      298.22      364.92    103.34 o 
   5  15   4     1653.25     1783.34    262.77 o 
   6  15   4      731.41      843.00    160.19 o 
   7  15   4      268.58      501.00    182.72 o 
   8  15   4      655.41      572.65    129.72 o 
   9  15   4     1553.89     1665.68    208.68 o 
  10  15   4      154.33      128.24    167.32 o 
  11  15   4       73.61      128.13    100.04 o 
  12  15   4       56.38       58.61    185.57 o 
   0  16   4     2455.19     2949.79    513.96 o 
   1  16   4     1425.44     1712.50    177.45 o 
   2  16   4       61.40       85.89     93.52 o 
   3  16   4       39.85       31.29     99.83 o 
   4  16   4       92.87      148.54    105.53 o 
   5  16   4     1058.81     1035.20    452.73 o 
   6  16   4      353.62      397.94    134.42 o 
   7  16   4      517.81      576.27    155.08 o 
   8  16   4       54.15      225.62    112.73 o 
   9  16   4       54.33       82.45    102.00 o 
  10  16   4       65.75      132.76    154.66 o 
  11  16   4      118.55      352.51    137.26 o 
   1  17   4      283.17      278.85    119.89 o 
   2  17   4      288.85      427.09    136.95 o 
   3  17   4       86.74      151.81    129.84 o 
   4  17   4     1134.82     1034.40    368.41 o 
   5  17   4       75.73      294.45    129.09 o 
   6  17   4      440.55      516.65    142.45 o 
   7  17   4       26.91       83.84    112.02 o 
   8  17   4      285.36      455.49    134.36 o 
   9  17   4       35.91      120.73    116.99 o 
   0  18   4      226.89      272.03    186.13 o 
   1  18   4       12.70      119.57    130.91 o 
   2  18   4        3.26       66.46    109.82 o 
   3  18   4      614.09      561.30    153.58 o 
   4  18   4       21.24        4.63    120.05 o 
   5  18   4     1336.54     1578.18    339.37 o 
   6  18   4      378.55      206.52    178.12 o 
   7  18   4        5.02       98.91    113.65 o 
   1  19   4      426.17      588.85    187.03 o 
   2  19   4        2.81      102.35    184.29 o 
   2   0   5    47761.84    49681.80   1514.23 o 
   4   0   5    43087.09    43676.86   1105.23 o 
   6   0   5      349.75      262.35     67.94 o 
   8   0   5     2346.49     2569.29    217.88 o 
  10   0   5    13954.14    13170.61    537.82 o 
  12   0   5    11705.24    10488.28    469.56 o 
  14   0   5     1159.39     1052.65    164.68 o 
  16   0   5      787.34      687.70    160.02 o 
  18   0   5     1527.73     1865.29    364.17 o 
   0   1   5     1804.23     1710.86    223.02 o 
   1   1   5    12907.33    13156.01    293.62 o 
   2   1   5    15626.68    14601.37    319.97 o 
   3   1   5     2798.78     2635.53     93.62 o 
   4   1   5    56014.70    58386.37   1111.38 o 
   5   1   5     2465.35     2442.08     91.26 o 
   6   1   5     4807.08     4633.54    191.35 o 
   7   1   5    12599.09    11852.74    274.96 o 
   8   1   5    10540.53     9628.40    282.69 o 
   9   1   5      185.19      347.66    112.07 o 
  10   1   5    11114.77    10095.28    355.33 o 
  11   1   5       13.55      132.35     54.06 o 
  12   1   5     1546.02     1559.28    133.18 o 
  13   1   5     3009.57     2703.02    176.76 o 
  14   1   5      789.24      649.21     97.63 o 
  15   1   5     1134.43     1342.48    143.24 o 
  16   1   5     2004.35     2345.76    267.39 o 
  17   1   5      116.78      138.59    140.91 o 
  18   1   5      310.71      320.02    115.15 o 
  19   1   5      243.39      456.07    272.76 o 
   1   2   5    24034.43    22965.29    432.36 o 
   2   2   5     1939.36     1985.07     83.26 o 
   3   2   5     7757.26     7127.55    247.61 o 
   4   2   5    12212.66    12151.73    277.81 o 
   5   2   5    23991.79    25212.35    512.67 o 
   6   2   5     6605.14     6840.69    179.76 o 
   7   2   5     7205.35     7050.14    183.86 o 
   8   2   5     1780.27     1720.59    113.76 o 
   9   2   5    13131.43    12485.33    349.61 o 
  10   2   5     1794.40     1799.02    127.01 o 
  11   2   5     4341.62     4198.61    195.47 o 
  12   2   5     1305.84     1416.72    179.52 o 
  13   2   5     2069.27     2056.14    158.14 o 
  14   2   5      105.63      101.99     76.39 o 
  15   2   5     1521.79     1663.09    185.14 o 
  16   2   5      314.51      275.98     99.36 o 
  17   2   5       61.11       67.14    112.91 o 
  18   2   5       59.39       76.12     93.16 o 
  19   2   5      466.46      556.98    137.60 o 
   0   3   5    48186.55    49810.82   1255.26 o 
   1   3   5    30416.61    32784.60    591.79 o 
   2   3   5      271.74      279.57     33.15 o 
   3   3   5     5552.62     5931.97    166.50 o 
   4   3   5     6336.72     6422.49    157.37 o 
   5   3   5    13057.73    12929.83    309.89 o 
   6   3   5    10420.46    10334.42    268.46 o 
   7   3   5    17445.73    17062.97    383.04 o 
   8   3   5     5658.71     5152.36    250.45 o 
   9   3   5     1467.96     1450.23    132.10 o 
  10   3   5     1250.85     1124.70    101.91 o 
  11   3   5     1448.00     1642.60    177.24 o 
  12   3   5      542.74      564.75    161.09 o 
  13   3   5     3490.33     3317.47    326.30 o 
  14   3   5     3313.17     3544.11    222.16 o 
  15   3   5     2736.14     2777.96    204.84 o 
  16   3   5      497.63      418.07    100.08 o 
  17   3   5      260.13      227.83    108.95 o 
  18   3   5      159.17      180.97    100.25 o 
  19   3   5      282.04      254.61    172.41 o 
   1   4   5     8159.89     8350.60    187.66 o 
   2   4   5    24266.04    25253.12    476.63 o 
   3   4   5     6283.27     6344.85    152.77 o 
   4   4   5     2332.90     2549.32     90.60 o 
   5   4   5     2239.88     2362.62     90.63 o 
   6   4   5     6932.48     6842.14    172.17 o 
   7   4   5     1351.15     1378.81     94.98 o 
   8   4   5     9625.36     9232.49    233.87 o 
   9   4   5      118.20      234.40     78.80 o 
  10   4   5     3658.88     3545.17    239.82 o 
  11   4   5      147.28      234.80     71.20 o 
  12   4   5     4161.08     4281.78    226.42 o 
  13   4   5     5586.70     5022.17    248.97 o 
  14   4   5     1427.37     1497.54    149.45 o 
  15   4   5       21.45       48.36     95.86 o 
  16   4   5      141.95      253.59     87.80 o 
  17   4   5      641.05      443.94    126.96 o 
  18   4   5      453.67      282.34    126.13 o 
  19   4   5       87.24       49.25    132.22 o 
   0   5   5    28884.72    28332.69    767.38 o 
   1   5   5    11487.63    11739.97    247.82 o 
   2   5   5      845.06      936.32     85.74 o 
   3   5   5    14652.20    14374.56    340.65 o 
   4   5   5     1269.09     1217.94     89.05 o 
   5   5   5    41591.55    42240.77    770.15 o 
   6   5   5    13101.83    12330.16    309.87 o 
   7   5   5      484.70      419.44     59.39 o 
   8   5   5     4374.42     4322.93    167.37 o 
   9   5   5    12614.44    12243.72    368.55 o 
  10   5   5      664.91      618.45     94.02 o 
  11   5   5      381.88      411.71     84.80 o 
  12   5   5     1902.69     1723.24    154.41 o 
  13   5   5      521.80      389.48     89.89 o 
  14   5   5     2821.63     2745.83    350.84 o 
  15   5   5      593.74      676.31    116.44 o 
  16   5   5      551.87      487.25    105.33 o 
  17   5   5      689.13      944.51    159.39 o 
  18   5   5      112.85      206.66    123.99 o 
   1   6   5    23668.89    22804.61    447.92 o 
   2   6   5     1613.46     1596.93    106.13 o 
   3   6   5    24868.89    24213.14    530.40 o 
   4   6   5     1536.18     1814.10    107.32 o 
   5   6   5     2700.11     2580.06    131.00 o 
   6   6   5      867.08      897.38     82.60 o 
   7   6   5      623.30      619.78     77.98 o 
   8   6   5        2.87       46.49     45.47 o 
   9   6   5      446.88      534.91     71.58 o 
  10   6   5      311.81      177.78     68.78 o 
  11   6   5     9357.23     9263.15    509.59 o 
  12   6   5      403.97      355.46     87.89 o 
  13   6   5     1432.96     1244.43    136.83 o 
  14   6   5       34.28       83.38     76.57 o 
  15   6   5      352.46      405.07     98.70 o 
  16   6   5       89.64      185.00     92.11 o 
  17   6   5     2050.98     1952.21    227.98 o 
  18   6   5      138.13      -94.63    106.00 o 
   0   7   5     8029.37     8391.66    577.65 o 
   1   7   5     3731.93     3578.59    139.85 o 
   2   7   5     1504.88     1543.28     96.86 o 
   3   7   5    22803.66    21283.98    484.59 o 
   4   7   5      248.60      371.31     80.01 o 
   5   7   5    20133.58    18906.64    464.36 o 
   6   7   5     6107.35     5717.96    199.62 o 
   7   7   5     1788.57     1680.60    115.53 o 
   8   7   5     2014.54     1860.74    125.04 o 
   9   7   5    16909.51    15419.90    397.35 o 
  10   7   5      869.13      932.74    115.41 o 
  11   7   5      101.66       91.91     68.91 o 
  12   7   5       48.52      209.92     79.36 o 
  13   7   5      161.53       87.20     73.66 o 
  14   7   5      784.80      944.74    134.08 o 
  15   7   5     1516.13     1740.14    173.95 o 
  16   7   5      263.87      209.01    114.28 o 
  17   7   5      668.82      474.93    251.60 o 
  18   7   5       19.34     -126.24    100.11 o 
   1   8   5     5785.76     5342.10    218.55 o 
   2   8   5    13027.49    11597.29    430.24 o 
   3   8   5     4444.08     4403.77    260.33 o 
   4   8   5       18.02       50.75     69.76 o 
   5   8   5      325.97      439.03     79.66 o 
   6   8   5     3554.06     3380.63    222.06 o 
   7   8   5      890.53      983.89     96.09 o 
   8   8   5     6711.87     6374.24    217.65 o 
   9   8   5      321.72      368.73     87.73 o 
  10   8   5      793.85      794.00    112.71 o 
  11   8   5      731.09      607.80    104.33 o 
  12   8   5     1530.54     1412.52    146.66 o 
  13   8   5       45.93       13.80     74.37 o 
  14   8   5     1217.68     1530.46    164.81 o 
  15   8   5      208.12      324.20     99.80 o 
  16   8   5      505.91      761.32    155.40 o 
  17   8   5      589.27      836.75    288.64 o 
   0   9   5    22301.76    21616.80    808.80 o 
   1   9   5     4180.64     4151.61    214.59 o 
   2   9   5      830.62      865.89    127.12 o 
   3   9   5      468.59      473.72     83.50 o 
   4   9   5      385.10      486.89     71.97 o 
   5   9   5     2237.48     1906.66    158.95 o 
   6   9   5     8357.59     7977.13    250.37 o 
   7   9   5     1615.50     1853.38    130.68 o 
   8   9   5     2318.46     2236.08    151.43 o 
   9   9   5     5575.43     4977.65    207.58 o 
  10   9   5      115.20       62.59     72.54 o 
  11   9   5      142.33       25.73     70.16 o 
  12   9   5      848.39      799.04    120.14 o 
  13   9   5     2382.42     2281.24    208.51 o 
  14   9   5     2453.30     2378.05    208.83 o 
  15   9   5       40.95      231.70     96.57 o 
  16   9   5      426.02      529.07    177.66 o 
  17   9   5        0.27       -4.65    105.85 o 
   1  10   5     4822.27     4688.28    247.08 o 
   2  10   5     1346.31     1292.52    137.72 o 
   3  10   5     1744.90     1722.26    151.10 o 
   4  10   5       50.49       52.34     66.37 o 
   5  10   5     8621.41     8503.90    327.75 o 
   6  10   5     1607.38     1533.60    147.05 o 
   7  10   5      272.89      385.30     76.67 o 
   8  10   5     3160.21     3267.95    178.14 o 
   9  10   5     1176.27     1299.02    118.77 o 
  10  10   5      124.77      162.16     64.28 o 
  11  10   5     2182.53     2774.69    204.04 o 
  12  10   5      375.50      333.04     99.26 o 
  13  10   5      258.30      305.59    102.98 o 
  14  10   5      550.37      549.19    155.73 o 
  15  10   5      559.07      686.39    167.12 o 
  16  10   5        3.71     -143.84     95.90 o 
   0  11   5     5152.08     5283.78    838.85 o 
   1  11   5     2969.13     2995.11    216.46 o 
   2  11   5     2545.39     2246.82    179.49 o 
   3  11   5     2305.53     2159.00    173.77 o 
   4  11   5     5534.48     5489.05    319.52 o 
   5  11   5      349.18      299.63     84.67 o 
   6  11   5      794.56      884.19    121.51 o 
   7  11   5     5321.74     5313.22    256.57 o 
   8  11   5      390.73      280.12    109.77 o 
   9  11   5        7.79       76.81     60.96 o 
  10  11   5     4385.76     3585.20    200.40 o 
  11  11   5      957.68      895.21    128.38 o 
  12  11   5      408.72      307.00     95.91 o 
  13  11   5     2424.94     2750.45    216.62 o 
  14  11   5       77.28       88.32     92.85 o 
  15  11   5      419.21      278.48    205.90 o 
  16  11   5      137.41      109.40    252.21 o 
   1  12   5      294.96      265.38     91.35 o 
   2  12   5     1781.48     1750.19    164.24 o 
   3  12   5      384.49      481.28    102.68 o 
   4  12   5     1573.58     1645.42    157.44 o 
   5  12   5      467.35      496.63    102.58 o 
   6  12   5      538.22      818.71    120.58 o 
   7  12   5       76.66       48.09     72.39 o 
   8  12   5      981.25     1085.74    165.06 o 
   9  12   5      765.90      935.87    131.38 o 
  10  12   5     2873.81     2766.93    204.44 o 
  11  12   5      276.46      307.23    115.95 o 
  12  12   5     1766.71     1952.52    350.65 o 
  13  12   5       28.61      -89.94     86.15 o 
  14  12   5      170.17      175.72    143.08 o 
   0  13   5     2947.45     2814.51    556.36 o 
   1  13   5     1701.58     1926.27    186.57 o 
   2  13   5     3494.54     3128.38    222.37 o 
   3  13   5       13.37      -25.59     75.76 o 
   4  13   5     4735.59     4701.30    266.88 o 
   5  13   5      136.26      145.99     80.78 o 
   6  13   5      807.48      719.86    124.05 o 
   7  13   5     1299.88     1454.79    156.73 o 
   8  13   5     1796.27     1915.97    178.87 o 
   9  13   5      107.72       -3.18     69.57 o 
  10  13   5     1593.47     1900.61    176.70 o 
  11  13   5       66.20      153.76    107.45 o 
  12  13   5      156.20      233.33    139.08 o 
  13  13   5       44.28      137.79    191.08 o 
  14  13   5      144.06      179.88    255.51 o 
   1  14   5     1681.43     1778.30    200.35 o 
   2  14   5      676.03      458.54    117.20 o 
   3  14   5      114.08       28.40     82.44 o 
   4  14   5      821.80      992.23    139.30 o 
   5  14   5      174.52      188.24     90.44 o 
   6  14   5      257.78      366.17    103.32 o 
   7  14   5      332.76      317.44    131.25 o 
   8  14   5      308.30      279.37     94.80 o 
   9  14   5     1808.82     1636.97    168.34 o 
  10  14   5     1007.57      913.97    156.88 o 
  11  14   5      307.00      721.50    189.13 o 
  12  14   5       71.40       67.28    176.40 o 
  13  14   5      351.82      541.86    270.93 o 
   0  15   5     1746.61     1440.17    236.71 o 
   1  15   5     2090.81     2183.94    201.57 o 
   2  15   5      119.67       76.75     91.53 o 
   3  15   5       46.57      225.96     97.99 o 
   4  15   5      285.91      299.23    110.09 o 
   5  15   5     1213.86     1381.98    162.38 o 
   6  15   5      169.47       80.92    101.79 o 
   7  15   5     1479.79     1354.87    161.40 o 
   8  15   5      696.43      575.24    163.03 o 
   9  15   5       67.17       49.22     98.81 o 
  10  15   5      217.86      247.43    112.73 o 
  11  15   5       95.81      216.26    166.55 o 
  12  15   5       16.78     -115.27    241.93 o 
   1  16   5      291.62      596.70    126.19 o 
   2  16   5      522.58      411.40    122.46 o 
   3  16   5      133.11      137.74     96.12 o 
   4  16   5       87.59       78.02     95.04 o 
   5  16   5      389.71      326.48    136.02 o 
   6  16   5      385.03      313.22    172.09 o 
   7  16   5      157.04      168.71    162.89 o 
   8  16   5      265.14      150.22    138.55 o 
   9  16   5      443.97      334.82    231.64 o 
  10  16   5      234.11      260.92    139.46 o 
   0  17   5     1140.18     1389.56    439.98 o 
   1  17   5      676.88      441.94    152.50 o 
   2  17   5      185.95      383.81    118.75 o 
   3  17   5      355.27      220.04    125.11 o 
   4  17   5       82.81      142.16    111.80 o 
   5  17   5      892.88     1036.59    200.11 o 
   6  17   5      620.34      332.08    127.52 o 
   7  17   5       56.04      110.31    107.86 o 
   8  17   5       90.71      237.87    123.78 o 
   1  18   5      353.54      599.11    143.12 o 
   2  18   5      119.23      404.21    150.85 o 
   3  18   5      241.67      294.87    131.50 o 
   4  18   5      196.71      547.46    151.75 o 
   5  18   5      109.33       31.28    114.39 o 
   6  18   5      149.50      241.20    151.00 o 
   0   0   6   102082.31   103864.71   4374.50 o 
   2   0   6    38120.94    36662.57   1155.01 o 
   4   0   6     6141.11     5678.57    202.76 o 
   6   0   6      591.04      690.09     55.36 o 
   8   0   6       36.21      222.23     79.34 o 
  10   0   6     3234.66     2729.59    225.56 o 
  12   0   6     4968.59     5684.22    460.36 o 
  14   0   6     3337.91     3122.52    283.20 o 
  16   0   6     2717.48     3154.22    478.71 o 
  18   0   6      121.34      -29.74    138.77 o 
   1   1   6     3566.59     3561.31    138.58 o 
   2   1   6      746.99      724.06     59.51 o 
   3   1   6     2276.72     2189.42     95.96 o 
   4   1   6     9704.74     9659.14    235.66 o 
   5   1   6    14361.09    14681.45    296.28 o 
   6   1   6     6692.29     6490.27    176.08 o 
   7   1   6     1082.66     1142.93    102.78 o 
   8   1   6    11808.10    10641.06    314.57 o 
   9   1   6      829.35      660.05     86.34 o 
  10   1   6     7401.02     7428.16    257.56 o 
  11   1   6      864.53     1048.72    123.41 o 
  12   1   6     2084.94     1837.16    287.50 o 
  13   1   6      607.14      570.49     97.14 o 
  14   1   6      429.94      699.88    199.32 o 
  15   1   6      447.36      504.43    121.90 o 
  16   1   6       15.84       59.83     81.36 o 
  17   1   6       50.17       39.32     85.61 o 
  18   1   6      172.19      251.78    122.61 o 
   0   2   6    17595.39    17651.37    497.22 o 
   1   2   6    10475.91     9901.64    221.63 o 
   2   2   6    20537.62    20142.17    431.20 o 
   3   2   6     4896.34     4569.02    188.58 o 
   4   2   6    11700.31    11246.47    268.42 o 
   5   2   6     3351.84     3378.54    207.97 o 
   6   2   6     8983.37     8513.39    220.89 o 
   7   2   6    15655.38    14542.12    612.17 o 
   8   2   6     1663.37     1671.90    236.96 o 
   9   2   6     9293.20     9016.63    284.71 o 
  10   2   6      719.72      708.15     89.87 o 
  11   2   6      185.60      169.18     62.11 o 
  12   2   6     1553.67     1817.27    225.51 o 
  13   2   6     1309.90     1489.36    169.15 o 
  14   2   6      529.52      213.70    146.42 o 
  15   2   6     1110.79     1196.99    162.69 o 
  16   2   6     1103.42     1387.71    179.46 o 
  17   2   6       90.33       16.84     72.96 o 
  18   2   6      697.03      486.22    124.89 o 
   1   3   6    23532.16    24291.75    491.08 o 
   2   3   6     9379.86     9309.24    210.93 o 
   3   3   6     8535.01     8506.07    200.80 o 
   4   3   6    11294.88    10919.98    244.04 o 
   5   3   6     3286.52     3242.03    119.97 o 
   6   3   6     2512.58     2512.93    120.04 o 
   7   3   6     2806.47     3102.19    121.76 o 
   8   3   6      588.15      550.57     75.08 o 
   9   3   6     1179.47      954.54     96.92 o 
  10   3   6     1913.21     1869.32    167.62 o 
  11   3   6       34.21      128.59     72.19 o 
  12   3   6     1211.02     1236.50    148.38 o 
  13   3   6      331.98      414.50     95.42 o 
  14   3   6      752.69      776.62    118.47 o 
  15   3   6     3059.40     3028.46    220.38 o 
  16   3   6      784.97      740.76    130.51 o 
  17   3   6     1092.17     1010.40    224.67 o 
  18   3   6      174.26      300.33    118.13 o 
   0   4   6     1288.77     1194.79     96.69 o 
   1   4   6     4518.82     4459.67    151.32 o 
   2   4   6     2092.09     2084.60     87.11 o 
   3   4   6    14069.50    14223.14    310.40 o 
   4   4   6     9137.38     8445.64    201.99 o 
   5   4   6     4880.98     4848.21    138.20 o 
   6   4   6    13262.99    12849.49    306.35 o 
   7   4   6    18511.62    18026.58    507.39 o 
   8   4   6    10618.24    10508.49    334.48 o 
   9   4   6     8878.87     8189.30    285.24 o 
  10   4   6     2358.44     2364.57    168.35 o 
  11   4   6     1315.91     1236.69    128.34 o 
  12   4   6     1907.76     2188.42    175.28 o 
  13   4   6     1433.36      836.12    213.86 o 
  14   4   6      766.41      995.39    130.81 o 
  15   4   6       30.27       43.61     75.35 o 
  16   4   6      399.12      367.00     99.00 o 
  17   4   6      275.05      113.82     91.67 o 
  18   4   6        0.40      -21.10    102.08 o 
   1   5   6     2775.75     2749.55    134.68 o 
   2   5   6     7356.43     7148.60    176.80 o 
   3   5   6     3648.51     3304.84    178.85 o 
   4   5   6     5052.02     4702.39    161.89 o 
   5   5   6    10266.23     9964.46    271.51 o 
   6   5   6      442.17      538.43     69.03 o 
   7   5   6      437.23      473.25     63.94 o 
   8   5   6     1471.82     1524.78    133.24 o 
   9   5   6     1236.06     1310.25    126.41 o 
  10   5   6     1737.19     1832.53    228.30 o 
  11   5   6     5982.39     6131.49    256.55 o 
  12   5   6     1832.76     1614.90    152.90 o 
  13   5   6      252.61      400.31     97.37 o 
  14   5   6     1246.64     1336.29    146.33 o 
  15   5   6      352.23      394.03     98.77 o 
  16   5   6      252.33      374.15     99.18 o 
  17   5   6       74.97       39.20    158.93 o 
  18   5   6       41.98       30.26    107.41 o 
   0   6   6      934.69     1044.81    200.23 o 
   1   6   6    11921.55    11889.46    261.16 o 
   2   6   6      805.37      810.53     79.66 o 
   3   6   6    31987.82    31757.25    671.44 o 
   4   6   6      384.86      426.07     77.26 o 
   5   6   6      388.60      490.32     80.89 o 
   6   6   6      210.12      170.59     52.30 o 
   7   6   6      933.27     1071.77     93.94 o 
   8   6   6      584.51      579.01     75.40 o 
   9   6   6      443.74      488.59     89.50 o 
  10   6   6       47.79       91.06     64.27 o 
  11   6   6     4298.54     4983.93    303.94 o 
  12   6   6        2.79       58.76     69.75 o 
  13   6   6     4157.57     3632.28    231.52 o 
  14   6   6      147.70      212.04     86.07 o 
  15   6   6     1161.67      972.76    137.39 o 
  16   6   6       21.04        3.22     87.85 o 
  17   6   6     1080.25     1104.05    182.44 o 
  18   6   6        0.55       15.32    124.22 o 
   1   7   6      137.19       44.46     38.12 o 
   2   7   6     2638.22     2588.70    137.43 o 
   3   7   6    13152.97    13176.97    347.60 o 
   4   7   6      650.02      790.98     81.37 o 
   5   7   6     8748.63     8459.97    250.72 o 
   6   7   6      486.95      458.70     72.20 o 
   7   7   6      936.39      927.04     92.22 o 
   8   7   6      993.81      904.02    107.29 o 
   9   7   6      554.06      664.44    112.44 o 
  10   7   6       60.21       55.90     67.06 o 
  11   7   6     6889.18     6946.31    288.72 o 
  12   7   6       57.92      -10.45     67.70 o 
  13   7   6      692.72      594.63    105.67 o 
  14   7   6      228.99      269.82    100.84 o 
  15   7   6      216.82      216.66     90.31 o 
  16   7   6      525.97      605.74    124.13 o 
  17   7   6      111.82      280.25    125.33 o 
   0   8   6     2518.98     2377.45    237.63 o 
   1   8   6     7243.23     6802.93    258.89 o 
   2   8   6      453.83      449.21    104.49 o 
   3   8   6     6839.63     6844.42    213.64 o 
   4   8   6     5318.51     5403.87    250.85 o 
   5   8   6     5162.62     5192.02    271.74 o 
   6   8   6     7214.99     7417.89    407.24 o 
   7   8   6     3276.82     3308.33    170.81 o 
   8   8   6     4477.19     4380.29    243.24 o 
   9   8   6       92.24      110.03     68.41 o 
  10   8   6     3018.81     3081.46    254.71 o 
  11   8   6     1780.90     1801.63    217.14 o 
  12   8   6     1161.21     1184.15    137.15 o 
  13   8   6      520.76      446.78    181.17 o 
  14   8   6      329.09      415.22    100.06 o 
  15   8   6      795.82      725.85    126.16 o 
  16   8   6       65.76      111.38     96.00 o 
  17   8   6      407.64       74.16    115.66 o 
   1   9   6     5998.11     5401.66    243.39 o 
   2   9   6     6930.84     6566.23    264.65 o 
   3   9   6     2364.09     2778.07    187.80 o 
   4   9   6     6668.74     6520.07    220.96 o 
   5   9   6      376.11      377.65     70.31 o 
   6   9   6     2886.50     3085.92    165.67 o 
   7   9   6      566.67      512.56     80.57 o 
   8   9   6      536.75      481.93     83.18 o 
   9   9   6     1553.13     1457.93    147.52 o 
  10   9   6      721.20      742.09    112.44 o 
  11   9   6       76.10       15.49     68.84 o 
  12   9   6      288.45      391.45     98.57 o 
  13   9   6      389.25      499.61    108.79 o 
  14   9   6      653.91      600.12    142.80 o 
  15   9   6      462.29      572.99    144.71 o 
  16   9   6      539.93      564.40    130.24 o 
   0  10   6      568.54      800.23    154.68 o 
   1  10   6     1743.58     2068.73    169.96 o 
   2  10   6     2432.70     2344.67    181.04 o 
   3  10   6      592.51      761.44    112.41 o 
   4  10   6     1715.35     1757.91    157.11 o 
   5  10   6     1405.07     1373.30    141.54 o 
   6  10   6     3968.43     4057.44    333.31 o 
   7  10   6     4019.69     3741.44    192.16 o 
   8  10   6     3951.64     4088.10    201.60 o 
   9  10   6     2996.55     2832.91    174.80 o 
  10  10   6     1349.87     1512.80    155.88 o 
  11  10   6      576.50      673.35    120.65 o 
  12  10   6      943.88      906.71    134.54 o 
  13  10   6       41.78      195.25     91.74 o 
  14  10   6      583.05      542.44    121.46 o 
  15  10   6       52.25      241.21    108.17 o 
  16  10   6       54.52      150.59    153.64 o 
   1  11   6     2692.35     2266.50    257.04 o 
   2  11   6       59.63       55.00     98.72 o 
   3  11   6     1802.81     1654.06    159.12 o 
   4  11   6      212.01      274.27     86.12 o 
   5  11   6      266.40      149.31     94.90 o 
   6  11   6     2565.64     2623.26    197.54 o 
   7  11   6       31.18       -5.16     65.86 o 
   8  11   6     1103.96     1167.59    116.53 o 
   9  11   6     1060.71     1299.81    127.30 o 
  10  11   6     1377.38     1539.99    230.80 o 
  11  11   6     1697.76     1432.51    159.48 o 
  12  11   6      103.32       49.30     81.63 o 
  13  11   6      335.44      477.37    118.08 o 
  14  11   6        8.77      -89.04     92.29 o 
  15  11   6      165.55      152.53    110.27 o 
   0  12   6     8836.49     8314.62    472.58 o 
   1  12   6      810.36      993.02    134.20 o 
   2  12   6     7237.01     7005.33    302.36 o 
   3  12   6     1839.40     1783.47    170.68 o 
   4  12   6      450.89      347.38     96.65 o 
   5  12   6       81.86       33.66     73.87 o 
   6  12   6      131.05       94.02    124.52 o 
   7  12   6      640.04      651.64    120.32 o 
   8  12   6      119.03      203.71     92.58 o 
   9  12   6      597.16      482.56    105.79 o 
  10  12   6      794.21      614.49    141.87 o 
  11  12   6       78.28      -15.90     80.45 o 
  12  12   6     1056.66     1272.48    202.68 o 
  13  12   6       49.15      185.52    103.37 o 
  14  12   6      820.90      851.68    147.09 o 
   1  13   6      445.70      468.96    113.50 o 
   2  13   6     1428.14     1384.33    157.24 o 
   3  13   6      193.22      242.10     98.07 o 
   4  13   6      486.77      494.91    114.70 o 
   5  13   6     1137.47     1240.56    248.30 o 
   6  13   6     1387.71     1716.68    170.58 o 
   7  13   6      339.70      203.58     88.79 o 
   8  13   6     1566.60     1538.71    165.37 o 
   9  13   6       67.00      107.16     86.78 o 
  10  13   6     1201.85     1262.28    181.67 o 
  11  13   6      233.58      420.94    125.83 o 
  12  13   6      493.58      315.88    129.75 o 
  13  13   6      108.21      277.46    200.08 o 
   0  14   6      225.07      294.19    152.17 o 
   1  14   6     1014.34     1256.93    165.41 o 
   2  14   6     3018.65     2884.50    261.90 o 
   3  14   6      175.09      197.97    100.90 o 
   4  14   6      866.70      956.08    143.90 o 
   5  14   6      366.80      534.86    119.49 o 
   6  14   6       28.59       52.13     89.81 o 
   7  14   6     2002.03     2341.88    205.90 o 
   8  14   6       26.53       91.04     85.36 o 
   9  14   6      538.71      601.90    130.19 o 
  10  14   6       53.15      -47.83     98.47 o 
  11  14   6       14.43       81.36    101.97 o 
  12  14   6      153.35       50.84    138.97 o 
   1  15   6      836.18     1233.49    160.54 o 
   2  15   6      292.36      259.75    107.67 o 
   3  15   6      914.43      731.90    137.61 o 
   4  15   6      418.60      507.50    122.56 o 
   5  15   6      689.47      848.48    135.86 o 
   6  15   6       19.57       11.16     94.91 o 
   7  15   6      539.27      455.55    115.63 o 
   8  15   6       86.62      212.55    102.37 o 
   9  15   6       95.05      137.53    119.38 o 
  10  15   6      344.09      373.74    186.16 o 
  11  15   6        8.88      -19.26    157.20 o 
   0  16   6      104.83      158.00    139.24 o 
   1  16   6       67.98      -65.69     79.41 o 
   2  16   6      175.89      303.04    105.75 o 
   3  16   6      487.89      359.01    113.51 o 
   4  16   6      841.67      650.70    161.30 o 
   5  16   6      473.64      465.90    116.33 o 
   6  16   6      882.93     1104.01    172.21 o 
   7  16   6     1382.51     1533.73    291.76 o 
   8  16   6      170.15      353.75    133.83 o 
   9  16   6      663.30      507.28    145.14 o 
   1  17   6      164.68      162.64     92.76 o 
   2  17   6      216.70      265.77    105.42 o 
   3  17   6      141.28      124.51    112.81 o 
   4  17   6      342.01      399.56    120.58 o 
   5  17   6      302.11      300.90    131.53 o 
   6  17   6        0.74       49.51    112.75 o 
   7  17   6       91.23      179.03    166.28 o 
   0  18   6      152.33      339.99    170.71 o 
   1  18   6      390.68      382.96    115.95 o 
   2  18   6      204.64      337.16    111.80 o 
   3  18   6      551.20      726.78    173.62 o 
   4  18   6       51.26      113.78    203.01 o 
   5  18   6       27.41      205.48    148.87 o 
   2   0   7     1871.55     1815.90    154.53 o 
   4   0   7    12074.27    12121.68    366.42 o 
   6   0   7    13932.42    13413.62    560.76 o 
   8   0   7     2035.89     1930.56    186.46 o 
  10   0   7      885.40      773.52    137.81 o 
  12   0   7     2311.13     1804.37    216.41 o 
  14   0   7     1774.22     1652.00    342.88 o 
  16   0   7       70.28       44.05    128.49 o 
  18   0   7     1177.04     1585.19    329.30 o 
   0   1   7     2940.32     3177.30    189.12 o 
   1   1   7     5011.86     4695.57    166.76 o 
   2   1   7    29199.01    28818.23    598.33 o 
   3   1   7     6373.43     6150.89    178.05 o 
   4   1   7      765.80      721.82     64.88 o 
   5   1   7      850.12      930.21     71.34 o 
   6   1   7    13703.25    12999.48    455.17 o 
   7   1   7      137.32      284.34     62.30 o 
   8   1   7     8173.03     8512.30    275.99 o 
   9   1   7      922.04      781.11     94.95 o 
  10   1   7     3451.64     3542.78    183.12 o 
  11   1   7      337.22      376.21     80.27 o 
  12   1   7     4257.41     3936.64    256.44 o 
  13   1   7     1549.84     1162.96    150.88 o 
  14   1   7      563.87      507.55    118.35 o 
  15   1   7     1431.55     1556.36    182.93 o 
  16   1   7       34.61      -52.63    100.72 o 
  17   1   7       92.51      228.11    152.35 o 
  18   1   7        0.91      139.03    111.32 o 
   1   2   7     1031.82     1009.86     66.91 o 
   2   2   7     4205.97     4380.65    166.97 o 
   3   2   7    10206.52    10334.90    380.03 o 
   4   2   7     1018.60     1236.01     82.68 o 
   5   2   7     6226.82     5905.44    177.07 o 
   6   2   7     5164.61     4996.08    243.62 o 
   7   2   7      465.18      433.06     72.95 o 
   8   2   7      914.44      971.88    111.21 o 
   9   2   7     4594.01     4442.46    264.69 o 
  10   2   7     2842.80     2878.42    210.21 o 
  11   2   7     3770.76     3753.91    246.33 o 
  12   2   7       53.25       30.76     76.40 o 
  13   2   7      216.76      221.54     94.62 o 
  14   2   7      639.45      771.19    136.77 o 
  15   2   7      188.44      318.41    129.76 o 
  16   2   7      428.38      479.39    125.07 o 
  17   2   7      361.03      222.73     96.62 o 
  18   2   7      144.19       44.89    113.27 o 
   0   3   7     9421.29     8990.20    475.82 o 
   1   3   7     9648.36     9086.59    215.56 o 
   2   3   7    19038.54    18075.34    373.86 o 
   3   3   7    16702.14    16741.94    348.98 o 
   4   3   7      942.40     1001.98     70.28 o 
   5   3   7      665.88      695.95     62.40 o 
   6   3   7     1721.71     1590.80    102.93 o 
   7   3   7     1216.20     1012.05    122.61 o 
   8   3   7      641.65      775.80    141.67 o 
   9   3   7     1420.33     1336.58    145.05 o 
  10   3   7     1319.38     1207.34    192.51 o 
  11   3   7     2984.80     3085.67    228.86 o 
  12   3   7      916.05     1141.05    150.93 o 
  13   3   7     1790.10     1738.21    162.48 o 
  14   3   7     1006.10     1082.50    183.02 o 
  15   3   7      874.74      870.65    127.36 o 
  16   3   7     2556.61     2678.94    213.51 o 
  17   3   7      305.98      368.83    177.28 o 
  18   3   7        2.58      -59.67     89.17 o 
   1   4   7     3119.76     3351.98    175.00 o 
   2   4   7     2891.01     2795.99    105.68 o 
   3   4   7     1244.60     1229.61     74.43 o 
   4   4   7     7350.03     7232.58    215.72 o 
   5   4   7     1296.39     1324.48     97.78 o 
   6   4   7     2638.07     2811.05    139.60 o 
   7   4   7      200.62      389.13     80.12 o 
   8   4   7     6852.66     7310.34    264.38 o 
   9   4   7      837.28      842.16    155.84 o 
  10   4   7     2302.33     2621.10    201.14 o 
  11   4   7      962.19     1060.61    121.96 o 
  12   4   7      802.78      993.31    123.41 o 
  13   4   7      646.29      565.99    104.07 o 
  14   4   7      599.94      605.99    109.28 o 
  15   4   7      401.69      475.65    104.90 o 
  16   4   7      121.33      280.15     95.30 o 
  17   4   7       11.58      198.27     96.70 o 
  18   4   7      487.78      382.59    156.78 o 
   0   5   7     4487.08     4285.10    211.34 o 
   1   5   7     3929.58     3978.00    137.64 o 
   2   5   7     4273.23     4068.21    152.67 o 
   3   5   7     4258.87     3842.23    152.54 o 
   4   5   7      994.33     1088.32     92.49 o 
   5   5   7     3539.70     3393.72    218.75 o 
   6   5   7      343.11      403.69     63.35 o 
   7   5   7    13946.98    13768.25    354.43 o 
   8   5   7     1783.81     1798.57    172.19 o 
   9   5   7     1233.92     1111.84    122.65 o 
  10   5   7     2006.31     2038.13    166.71 o 
  11   5   7     2762.85     2919.49    200.34 o 
  12   5   7      330.12      403.93     95.62 o 
  13   5   7     1277.01     1092.90    138.63 o 
  14   5   7      694.33      656.16    131.13 o 
  15   5   7       79.50      -86.75     66.98 o 
  16   5   7      816.31      963.18    142.29 o 
  17   5   7       15.23       30.04     89.45 o 
   1   6   7    11662.15    11719.44    300.99 o 
   2   6   7      458.36      448.38     65.41 o 
   3   6   7     1009.36      975.97     87.09 o 
   4   6   7     1821.11     1798.62    119.50 o 
   5   6   7     7658.10     6885.04    222.82 o 
   6   6   7      138.20       77.99     50.86 o 
   7   6   7     1757.46     2195.40    143.90 o 
   8   6   7      327.74      279.38     78.43 o 
   9   6   7     1049.46      903.35    116.33 o 
  10   6   7       66.08      125.10     72.70 o 
  11   6   7      403.25      324.62    101.45 o 
  12   6   7      367.29      397.51     93.42 o 
  13   6   7      245.30      402.39    102.24 o 
  14   6   7      148.27      209.67    101.56 o 
  15   6   7     1058.80     1160.70    149.53 o 
  16   6   7       45.80      -15.44     84.00 o 
  17   6   7      453.49      663.64    135.84 o 
   0   7   7     2004.03     1857.51    312.96 o 
   1   7   7      801.11      956.60    113.06 o 
   2   7   7     3677.20     3719.41    288.72 o 
   3   7   7     3385.49     3341.02    167.47 o 
   4   7   7      966.30     1048.65     95.46 o 
   5   7   7     1080.92     1076.84    111.48 o 
   6   7   7      534.53      586.08    112.58 o 
   7   7   7    13361.23    13775.50    447.18 o 
   8   7   7       47.82       90.62     63.65 o 
   9   7   7     1252.31     1269.30    136.98 o 
  10   7   7      208.29      -28.40     73.28 o 
  11   7   7     3095.54     3002.30    212.79 o 
  12   7   7      370.87      316.85     94.94 o 
  13   7   7     1623.69     1360.88    150.18 o 
  14   7   7      130.35      263.91     92.45 o 
  15   7   7        1.60       33.31     97.53 o 
  16   7   7      295.48      329.92    110.66 o 
  17   7   7       12.39       -3.08    100.44 o 
   1   8   7     2746.03     2703.70    184.22 o 
   2   8   7      848.43      780.92    110.57 o 
   3   8   7     1070.34      963.23    160.18 o 
   4   8   7     3115.61     3206.60    158.13 o 
   5   8   7     3252.93     3107.16    163.96 o 
   6   8   7     1008.26      969.35     99.30 o 
   7   8   7      685.86      786.56     95.33 o 
   8   8   7     1495.32     1548.61    147.82 o 
   9   8   7       55.21       73.35     86.90 o 
  10   8   7     2741.37     2749.82    214.23 o 
  11   8   7       26.17       89.38     80.31 o 
  12   8   7     1191.23     1422.51    234.88 o 
  13   8   7       86.41      179.76     85.53 o 
  14   8   7      443.00      392.40    108.31 o 
  15   8   7      242.27      439.80    133.74 o 
  16   8   7      124.77      327.43    117.40 o 
   0   9   7     5359.12     4954.09    354.94 o 
   1   9   7     1152.88     1196.21    131.69 o 
   2   9   7    10010.92     9832.37    347.31 o 
   3   9   7     3978.03     4221.20    236.25 o 
   4   9   7      983.81     1001.63    123.36 o 
   5   9   7      232.85      383.70     90.14 o 
   6   9   7      185.00      178.17     65.19 o 
   7   9   7     1940.29     1889.88    141.05 o 
   8   9   7      293.19      305.77     88.74 o 
   9   9   7       90.54      124.48     76.87 o 
  10   9   7      319.78      330.94     94.37 o 
  11   9   7     1199.82      987.20    135.27 o 
  12   9   7      765.59      656.57    182.65 o 
  13   9   7      393.30      507.05    113.39 o 
  14   9   7      768.78      813.09    137.11 o 
  15   9   7      619.51      536.08    130.12 o 
  16   9   7      777.94      862.69    152.77 o 
   1  10   7      247.51      356.08     93.28 o 
   2  10   7      256.60      175.29     96.60 o 
   3  10   7     3484.44     3090.61    246.53 o 
   4  10   7      391.12      514.49    100.21 o 
   5  10   7     1890.91     1872.08    169.30 o 
   6  10   7     1523.02     1516.38    184.35 o 
   7  10   7      979.48     1199.81    138.20 o 
   8  10   7      940.27     1008.51    111.06 o 
   9  10   7     1114.86     1387.31    148.00 o 
  10  10   7     2383.67     2405.00    197.05 o 
  11  10   7     1418.93     1572.06    166.36 o 
  12  10   7      470.81      534.15    111.64 o 
  13  10   7       83.48       36.58     88.76 o 
  14  10   7      333.20      335.84    110.02 o 
  15  10   7        9.00       31.15     97.59 o 
   0  11   7       42.06      117.93    102.14 o 
   1  11   7     1196.66     1263.29    165.91 o 
   2  11   7     5356.46     5346.03    280.12 o 
   3  11   7      594.12      624.02    135.17 o 
   4  11   7      766.38      843.59    123.15 o 
   5  11   7      552.38      748.99    117.67 o 
   6  11   7     3029.94     3619.23    303.80 o 
   7  11   7      718.23     1089.83    137.30 o 
   8  11   7     1248.18     1010.45    136.67 o 
   9  11   7     1301.03     1408.32    186.27 o 
  10  11   7      151.84      174.15    102.90 o 
  11  11   7       58.04       85.81     90.19 o 
  12  11   7     1153.23     1422.15    163.57 o 
  13  11   7      358.04      351.03    112.66 o 
  14  11   7        4.15      105.72    104.25 o 
   1  12   7        1.70       72.47     81.09 o 
   2  12   7     2212.91     2296.04    200.78 o 
   3  12   7      872.83      888.15    142.64 o 
   4  12   7     1381.06     1664.65    168.22 o 
   5  12   7      332.94      343.24    117.32 o 
   6  12   7      947.02      838.93    128.74 o 
   7  12   7      503.34      462.19    180.69 o 
   8  12   7     1151.85     1171.80    147.72 o 
   9  12   7       19.24      128.11    109.50 o 
  10  12   7       21.98       35.66     96.87 o 
  11  12   7       65.15       87.48    110.70 o 
  12  12   7      236.13      254.22    118.33 o 
  13  12   7       36.92       37.50    143.13 o 
  14  12   7      317.86      433.03    144.44 o 
   0  13   7     2224.71     2722.75    311.47 o 
   1  13   7      227.29      183.61     98.96 o 
   2  13   7      425.61      468.47    119.84 o 
   3  13   7       32.02       -7.85     82.58 o 
   4  13   7      189.01      129.60     94.39 o 
   5  13   7       37.23       54.79     83.10 o 
   6  13   7     3646.78     3750.00    262.24 o 
   7  13   7       15.31      -45.19     77.90 o 
   8  13   7     1001.18     1053.59    144.67 o 
   9  13   7      123.41      -91.03     91.65 o 
  10  13   7      598.76      511.40    140.71 o 
  11  13   7       57.14       81.56    106.36 o 
  12  13   7      817.90      682.67    156.79 o 
  13  13   7       78.03      383.05    163.73 o 
   1  14   7      124.43      301.03    112.73 o 
   2  14   7     1358.47     1176.07    161.54 o 
   3  14   7      153.71      260.41     99.67 o 
   4  14   7      505.51      730.47    135.85 o 
   5  14   7      255.43      328.62    106.81 o 
   6  14   7      793.27      886.21    181.32 o 
   7  14   7       98.12       71.54     91.30 o 
   8  14   7      258.72      293.73    103.03 o 
   9  14   7      380.49      256.14    120.24 o 
  10  14   7       65.94       76.88    111.75 o 
  11  14   7      897.96     1026.67    210.41 o 
   0  15   7       34.64      159.25    141.70 o 
   1  15   7     1053.59     1150.43    157.46 o 
   2  15   7      923.80      990.63    202.57 o 
   3  15   7     1689.89     1757.50    187.50 o 
   4  15   7        5.16        0.97     94.70 o 
   5  15   7       40.44      218.11    101.10 o 
   6  15   7      247.10      315.65    105.42 o 
   7  15   7       14.15       91.53     94.93 o 
   8  15   7       23.30      -98.80     84.37 o 
   9  15   7       64.25      198.30    117.27 o 
  10  15   7      272.02      213.26    129.79 o 
   1  16   7      139.95      222.08     99.53 o 
   2  16   7       90.29       66.05    112.34 o 
   3  16   7       94.09      155.65    101.82 o 
   4  16   7      157.54      137.04    101.78 o 
   5  16   7      219.33      282.67    124.73 o 
   6  16   7       87.59      363.23    120.23 o 
   7  16   7        2.61      124.68    104.03 o 
   8  16   7      242.88      380.37    113.73 o 
   0  17   7      171.16      200.66    148.88 o 
   1  17   7       88.16      177.29    105.40 o 
   2  17   7      229.85      338.14    110.89 o 
   3  17   7      372.91      299.56    111.61 o 
   4  17   7      178.75      173.98    111.03 o 
   5  17   7      108.78       90.25    100.05 o 
   6  17   7       69.48      114.53    129.28 o 
   1  18   7      309.27      537.43    194.18 o 
   2  18   7       56.48       52.82    109.34 o 
   0   0   8    66256.25    65033.10   2830.06 o 
   2   0   8     3926.18     3913.67    223.21 o 
   4   0   8     2772.13     2613.96    146.49 o 
   6   0   8    17968.94    16786.45   1286.18 o 
   8   0   8     2545.48     2378.57    223.58 o 
  10   0   8      701.95      582.75    185.94 o 
  12   0   8      989.09      746.71    232.38 o 
  14   0   8     1962.63     2212.21    395.01 o 
  16   0   8       26.20       54.33    185.39 o 
   1   1   8     3003.11     3112.32    128.05 o 
   2   1   8    18051.59    17290.52    395.95 o 
   3   1   8     9060.84     8751.72    237.41 o 
   4   1   8      271.94      357.63     46.08 o 
   5   1   8     2126.38     2357.32    115.77 o 
   6   1   8     2653.12     2583.50    151.40 o 
   7   1   8      266.38      228.37     76.89 o 
   8   1   8     4737.04     5478.92    221.52 o 
   9   1   8       22.02       38.63     58.50 o 
  10   1   8       52.68       38.49    104.25 o 
  11   1   8     2313.78     2145.77    197.25 o 
  12   1   8     2374.86     2335.05    208.15 o 
  13   1   8      145.05      204.28     94.98 o 
  14   1   8      925.68      965.47    260.47 o 
  15   1   8       49.05      104.98    133.56 o 
  16   1   8        8.51       78.20    189.98 o 
  17   1   8      106.18      103.27    159.88 o 
   0   2   8     6968.11     6595.66    250.14 o 
   1   2   8      502.34      488.62     53.88 o 
   2   2   8     1327.73     1285.23     81.82 o 
   3   2   8    15394.12    15220.76    356.29 o 
   4   2   8     6120.49     5661.83    176.63 o 
   5   2   8     1431.21     1767.76    103.42 o 
   6   2   8     4257.19     3993.36    179.44 o 
   7   2   8     2091.91     2131.14    205.17 o 
   8   2   8      601.53      607.79    115.12 o 
   9   2   8     3970.55     4423.89    257.38 o 
  10   2   8     2165.30     2269.24    197.08 o 
  11   2   8     1952.59     1689.88    199.38 o 
  12   2   8      116.29      138.44     85.79 o 
  13   2   8      368.83      305.25    108.09 o 
  14   2   8      436.52      676.19    134.66 o 
  15   2   8     1539.24     1186.62    170.14 o 
  16   2   8       20.08      255.95    128.11 o 
  17   2   8      386.58      430.09    128.97 o 
   1   3   8     1051.28     1027.64     76.23 o 
   2   3   8     2876.96     2689.94    110.06 o 
   3   3   8     5097.53     4812.81    191.54 o 
   4   3   8     5963.09     6211.92    185.01 o 
   5   3   8     2551.52     2732.52    137.92 o 
   6   3   8      533.70      468.11     85.25 o 
   7   3   8      138.10      176.15     70.01 o 
   8   3   8     1630.20     1547.02    242.11 o 
   9   3   8      405.05      230.05     90.08 o 
  10   3   8      964.76      856.17    133.25 o 
  11   3   8     1817.88     1743.80    216.41 o 
  12   3   8      265.60      518.81    104.38 o 
  13   3   8      143.02      191.36     81.67 o 
  14   3   8       57.40      -53.76     80.81 o 
  15   3   8       46.65       26.16     74.90 o 
  16   3   8      352.55      387.44    105.69 o 
  17   3   8      486.26      486.30    147.01 o 
   0   4   8      806.44      964.12    101.82 o 
   1   4   8     1995.51     2072.67    100.55 o 
   2   4   8     8947.46     8688.19    279.29 o 
   3   4   8     3778.27     4001.81    156.91 o 
   4   4   8     2617.04     2657.48    144.89 o 
   5   4   8     3935.19     3969.69    162.87 o 
   6   4   8     1598.43     1575.16    132.12 o 
   7   4   8     1562.23     1691.88    145.11 o 
   8   4   8     3208.59     3091.24    191.66 o 
   9   4   8     2436.65     2426.19    176.72 o 
  10   4   8     1404.23     1518.38    145.36 o 
  11   4   8      173.11      142.31     77.58 o 
  12   4   8     1563.96     1318.55    146.09 o 
  13   4   8      480.99      541.92    143.03 o 
  14   4   8      258.32      235.38     87.98 o 
  15   4   8      333.65      313.30    125.63 o 
  16   4   8      673.72      801.32    138.50 o 
  17   4   8       67.90       29.08     97.63 o 
   1   5   8     5304.24     5105.50    191.75 o 
   2   5   8     4241.19     4067.41    163.99 o 
   3   5   8      244.14      269.10     58.47 o 
   4   5   8     2674.55     2799.40    148.16 o 
   5   5   8     1639.87     1596.21    120.63 o 
   6   5   8       12.91      127.20     50.61 o 
   7   5   8      926.57      880.84    111.66 o 
   8   5   8     1024.66     1209.02    127.07 o 
   9   5   8     1349.25     1516.99    145.02 o 
  10   5   8     3317.21     2939.99    203.06 o 
  11   5   8        0.62      -35.46     67.27 o 
  12   5   8      333.46      360.19     99.50 o 
  13   5   8     1337.04     1448.06    157.82 o 
  14   5   8      226.21      387.21    102.48 o 
  15   5   8     1037.84      953.37    183.44 o 
  16   5   8      206.36      275.59    130.67 o 
  17   5   8       10.50       37.38    112.92 o 
   0   6   8      966.63      830.18    151.74 o 
   1   6   8     7141.14     6899.28    263.07 o 
   2   6   8      700.08      676.31     77.53 o 
   3   6   8      163.60      244.63     59.06 o 
   4   6   8      395.29      441.91     70.75 o 
   5   6   8     3945.16     3961.15    177.02 o 
   6   6   8       51.42      -31.58     46.95 o 
   7   6   8    13116.60    11984.34    436.68 o 
   8   6   8      389.16      348.38     87.49 o 
   9   6   8      429.45      446.58     94.17 o 
  10   6   8       20.68       37.47     91.88 o 
  11   6   8      782.01      446.78    104.38 o 
  12   6   8       71.49      262.92     89.33 o 
  13   6   8     1335.91     1441.88    249.63 o 
  14   6   8       55.65       60.37    124.36 o 
  15   6   8      200.18      240.64    100.37 o 
  16   6   8       75.25      129.03    104.33 o 
  17   6   8      101.43       41.40    162.19 o 
   1   7   8     7422.47     7380.76    276.29 o 
   2   7   8     1225.38     1245.50    129.43 o 
   3   7   8      481.90      501.07     94.76 o 
   4   7   8     1214.24     1438.13    113.47 o 
   5   7   8     1672.10     1692.93    128.40 o 
   6   7   8      397.71      405.14     73.20 o 
   7   7   8      163.63      218.14     78.77 o 
   8   7   8       82.48       76.01     70.12 o 
   9   7   8      515.55      634.59    117.16 o 
  10   7   8      315.75      270.84     87.52 o 
  11   7   8      507.81      339.53     97.73 o 
  12   7   8      308.00      425.29    103.55 o 
  13   7   8     1120.03     1263.65    152.57 o 
  14   7   8       59.99      137.29     91.74 o 
  15   7   8      453.23      438.23    116.75 o 
  16   7   8       29.44       77.20    104.71 o 
   0   8   8       78.50      -19.74     92.61 o 
   1   8   8     1656.57     1479.86    231.98 o 
   2   8   8     1872.46     2122.35    171.70 o 
   3   8   8      311.45      348.35     92.22 o 
   4   8   8     2102.57     2206.00    175.26 o 
   5   8   8     2302.25     2229.86    177.39 o 
   6   8   8     1417.88     1462.99    176.18 o 
   7   8   8     2726.04     2674.88    211.42 o 
   8   8   8      646.40      599.33    109.35 o 
   9   8   8      516.44      555.82    107.75 o 
  10   8   8     1642.47     1963.88    206.38 o 
  11   8   8     1471.49     1628.10    162.92 o 
  12   8   8      319.74      289.84     92.85 o 
  13   8   8      121.10      152.42     88.71 o 
  14   8   8       11.38      -17.18     85.10 o 
  15   8   8       72.13       64.41     96.14 o 
  16   8   8      452.15      277.97    119.74 o 
   1   9   8      773.82      872.87    157.04 o 
   2   9   8     2147.21     1923.32    170.50 o 
   3   9   8     2037.47     2290.59    184.30 o 
   4   9   8     2486.93     2787.65    226.95 o 
   5   9   8      500.79      391.30     98.34 o 
   6   9   8      754.58      896.94    127.48 o 
   7   9   8      132.94      347.57     94.25 o 
   8   9   8     1531.60     1596.77    158.81 o 
   9   9   8      111.93      123.73     82.52 o 
  10   9   8     1423.03     1453.49    170.54 o 
  11   9   8      120.02      156.75    102.64 o 
  12   9   8      397.85      510.71    113.10 o 
  13   9   8       50.20       60.83     87.70 o 
  14   9   8       45.18       20.90     92.04 o 
  15   9   8       76.14      165.18    113.75 o 
   0  10   8     2617.26     2599.52    280.90 o 
   1  10   8      317.43      650.51    114.34 o 
   2  10   8     2030.44     2058.04    186.78 o 
   3  10   8     2192.22     2119.98    183.68 o 
   4  10   8     1391.66     1487.23    153.84 o 
   5  10   8      297.43      429.35    141.16 o 
   6  10   8      384.69      430.05    112.98 o 
   7  10   8      460.62      549.04    118.32 o 
   8  10   8      277.64       96.38    104.75 o 
   9  10   8     1074.83      978.92    160.36 o 
  10  10   8      978.16     1199.70    173.25 o 
  11  10   8     1530.30     1416.67    209.36 o 
  12  10   8        2.30       43.78     87.97 o 
  13  10   8       80.06       61.54     94.17 o 
  14  10   8      343.12      304.10    118.53 o 
   1  11   8      313.55      447.54    105.40 o 
   2  11   8      446.15      492.22    113.33 o 
   3  11   8     1725.65     2121.91    186.91 o 
   4  11   8      311.13      356.29    101.52 o 
   5  11   8      408.40      504.05    131.14 o 
   6  11   8      405.99      617.53    121.08 o 
   7  11   8      196.96      375.92    104.11 o 
   8  11   8     1500.19     1556.00    227.62 o 
   9  11   8      165.15      109.83    107.51 o 
  10  11   8      256.18      262.00    121.69 o 
  11  11   8      343.55      349.27    136.92 o 
  12  11   8      416.49      731.53    166.96 o 
  13  11   8      181.63       11.26    112.63 o 
  14  11   8      122.78      151.08    123.70 o 
   0  12   8     4763.40     5322.30    422.36 o 
   1  12   8      123.26      121.37     90.13 o 
   2  12   8      551.11      637.95    124.50 o 
   3  12   8      252.62      377.10    107.03 o 
   4  12   8      713.32      554.67    121.37 o 
   5  12   8      612.63      527.88    113.94 o 
   6  12   8     1244.22     1387.30    161.99 o 
   7  12   8        6.59      -15.26    110.27 o 
   8  12   8     1316.43     1466.07    201.40 o 
   9  12   8       69.89      154.38    115.70 o 
  10  12   8       83.91      -70.48    121.66 o 
  11  12   8       51.98       85.47    103.35 o 
  12  12   8      242.24      332.32    136.66 o 
  13  12   8       30.86        7.81    132.75 o 
   1  13   8      223.26      125.33     99.80 o 
   2  13   8      453.51      555.27    134.64 o 
   3  13   8      124.71      136.99     92.85 o 
   4  13   8       55.54       84.52     89.05 o 
   5  13   8      606.27      433.52    194.41 o 
   6  13   8      345.73      340.65    155.74 o 
   7  13   8      171.53      134.17     96.93 o 
   8  13   8      464.26      740.59    160.71 o 
   9  13   8       58.92      191.97    114.20 o 
  10  13   8       39.19      -16.53     99.43 o 
  11  13   8      228.29      143.71    166.35 o 
  12  13   8      649.62      326.08    162.14 o 
   0  14   8      649.64      775.14    211.27 o 
   1  14   8      387.82      453.76    115.90 o 
   2  14   8      371.14      429.91    117.14 o 
   3  14   8      880.46     1030.93    151.92 o 
   4  14   8      559.74      599.61    122.57 o 
   5  14   8      319.21      436.66    137.61 o 
   6  14   8      785.20      789.56    137.57 o 
   7  14   8       89.74      112.52     97.85 o 
   8  14   8      139.32       -6.66    103.46 o 
   9  14   8      374.81      516.14    145.94 o 
  10  14   8      126.62       30.74    112.63 o 
   1  15   8       57.28       64.78     88.72 o 
   2  15   8       14.46      -49.78     89.76 o 
   3  15   8      485.34      495.72    156.26 o 
   4  15   8      138.14      244.71    102.32 o 
   5  15   8      105.79      146.63    104.13 o 
   6  15   8      281.32      286.05    110.94 o 
   7  15   8        1.75      -92.35     84.28 o 
   8  15   8      106.72       45.81    118.94 o 
   9  15   8       49.01      102.29    148.66 o 
   0  16   8      164.62      226.39    139.97 o 
   1  16   8      128.01      125.53     98.67 o 
   2  16   8      358.86      174.81    103.77 o 
   3  16   8      415.71      321.38    110.44 o 
   4  16   8       56.46      252.45    100.83 o 
   5  16   8      304.26      389.44    121.30 o 
   6  16   8       51.18       61.55    105.20 o 
   7  16   8       51.23      179.78    117.76 o 
   1  17   8       80.20      133.10    100.42 o 
   2  17   8      178.65      234.05    101.65 o 
   3  17   8       74.88      386.25    136.78 o 
   4  17   8       62.79      197.44    167.02 o 
   2   0   9     1838.33     1915.21    181.79 o 
   4   0   9      557.35      413.47     74.21 o 
   6   0   9     3845.72     3918.59    438.88 o 
   8   0   9     9130.23     9180.94    495.42 o 
  10   0   9      329.38      206.32    183.19 o 
  12   0   9      908.99     1003.68    265.42 o 
  14   0   9      502.36      524.24    235.69 o 
  16   0   9      227.06       89.58    247.80 o 
   0   1   9    13904.02    12465.00    489.71 o 
   1   1   9      135.43      124.69     48.77 o 
   2   1   9     1319.45     1543.81    102.21 o 
   3   1   9     3490.74     3478.56    144.10 o 
   4   1   9     4092.96     4137.50    153.88 o 
   5   1   9     1125.00     1169.31    114.11 o 
   6   1   9     1040.64     1505.10    129.04 o 
   7   1   9      460.55      366.61    156.37 o 
   8   1   9      395.25      416.09    149.57 o 
   9   1   9     1689.10     1740.60    180.12 o 
  10   1   9      260.48      259.39    100.15 o 
  11   1   9       49.32       64.79     88.80 o 
  12   1   9      841.22     1039.98    370.78 o 
  13   1   9      242.39      444.08    154.92 o 
  14   1   9     2332.18     2074.45    282.05 o 
  15   1   9       33.95       68.99    145.38 o 
  16   1   9       85.99      105.07    160.68 o 
  17   1   9       33.31       40.48    161.35 o 
   1   2   9     1404.30     1675.65    144.91 o 
   2   2   9      156.73      184.96     42.93 o 
   3   2   9     2979.88     3172.57    252.90 o 
   4   2   9     1211.65     1456.89     99.47 o 
   5   2   9     2196.02     2165.99    177.64 o 
   6   2   9     1457.42     1398.49    153.40 o 
   7   2   9        0.33      -81.40     67.93 o 
   8   2   9     1252.28     1245.94    151.53 o 
   9   2   9       63.70       38.19     82.27 o 
  10   2   9      729.62      772.19    131.08 o 
  11   2   9      745.04     1044.07    148.51 o 
  12   2   9      545.94      541.20    124.41 o 
  13   2   9      147.74       12.80     88.07 o 
  14   2   9       43.20       64.95    125.74 o 
  15   2   9      147.56       69.83    134.73 o 
  16   2   9       12.11      169.02    152.00 o 
  17   2   9      606.88      967.34    335.17 o 
   0   3   9      801.35      728.26    160.32 o 
   1   3   9       45.31       30.31     36.33 o 
   2   3   9       71.44      135.46     44.49 o 
   3   3   9      789.79      878.83     85.94 o 
   4   3   9     4827.30     4262.21    273.52 o 
   5   3   9     4071.31     3785.80    202.11 o 
   6   3   9      600.60      692.89     99.99 o 
   7   3   9      202.02      205.88     76.78 o 
   8   3   9     1804.84     1940.19    221.07 o 
   9   3   9     5503.22     5167.99    356.39 o 
  10   3   9     1151.23     1305.19    143.06 o 
  11   3   9      154.58      160.01     84.16 o 
  12   3   9      187.52      224.10     89.52 o 
  13   3   9      346.02      369.82    100.66 o 
  14   3   9       64.61      191.09     89.53 o 
  15   3   9       83.91       83.84     89.25 o 
  16   3   9        2.76      192.72    121.73 o 
  17   3   9       49.57      163.00    259.18 o 
   1   4   9     1078.01     1178.29     96.89 o 
   2   4   9      729.00      898.55     87.74 o 
   3   4   9     2738.05     2689.07    146.11 o 
   4   4   9     6438.54     6381.92    214.82 o 
   5   4   9       89.37      130.02     52.61 o 
   6   4   9      445.38      338.17     92.46 o 
   7   4   9       51.09      105.55     69.51 o 
   8   4   9      398.73      399.28     95.39 o 
   9   4   9       10.82       15.83     98.08 o 
  10   4   9      141.02      232.54     84.19 o 
  11   4   9      167.11      193.43     86.05 o 
  12   4   9      655.51      635.34    115.34 o 
  13   4   9      777.00      701.71    122.06 o 
  14   4   9      685.26      788.31    126.33 o 
  15   4   9       25.09      211.52     99.99 o 
  16   4   9       31.56       73.66     98.53 o 
   0   5   9      774.23      840.01    151.27 o 
   1   5   9     7275.65     6343.39    252.74 o 
   2   5   9      174.24      203.69     59.94 o 
   3   5   9       23.77       45.20     53.64 o 
   4   5   9     2346.00     2391.92    152.30 o 
   5   5   9     5769.93     6266.75    215.58 o 
   6   5   9      177.34      318.30     84.37 o 
   7   5   9      178.54      305.09     86.22 o 
   8   5   9      331.04      211.17    123.57 o 
   9   5   9      909.80      881.75    123.96 o 
  10   5   9     1207.11     1337.51    149.05 o 
  11   5   9      430.99      293.87    110.90 o 
  12   5   9       82.67       76.68     78.65 o 
  13   5   9     1651.34     1423.33    158.40 o 
  14   5   9       40.48      124.45    118.48 o 
  15   5   9      397.88      438.52    110.90 o 
  16   5   9       69.07      -27.29     96.00 o 
   1   6   9     1859.42     1915.87    156.32 o 
   2   6   9       56.26      104.98     65.50 o 
   3   6   9     1914.61     1988.15    158.65 o 
   4   6   9       63.79       23.73     55.19 o 
   5   6   9     4373.42     3806.14    264.92 o 
   6   6   9       10.91       23.91    114.14 o 
   7   6   9      808.07      973.66    122.44 o 
   8   6   9      165.98      243.65     84.66 o 
   9   6   9     2686.76     2949.38    208.17 o 
  10   6   9      129.56       31.60     77.03 o 
  11   6   9      125.97      149.11     86.37 o 
  12   6   9       34.45       49.21     78.80 o 
  13   6   9     1100.30     1328.10    153.81 o 
  14   6   9      130.22      222.36     96.43 o 
  15   6   9       39.91       75.58     98.59 o 
  16   6   9       13.90       50.12    106.06 o 
   0   7   9      115.42       73.28     93.29 o 
   1   7   9     8970.89     9182.74    327.25 o 
   2   7   9      355.91      347.15     86.10 o 
   3   7   9       75.79      -37.05     62.71 o 
   4   7   9     1313.13     1747.25    159.50 o 
   5   7   9     4048.33     4268.47    277.39 o 
   6   7   9       15.21       14.15     66.84 o 
   7   7   9      448.52      676.91    114.44 o 
   8   7   9       56.07      112.60     76.64 o 
   9   7   9      398.98      561.45    110.65 o 
  10   7   9      498.74      567.02    111.57 o 
  11   7   9       24.57       35.63     76.60 o 
  12   7   9      131.18       89.31    107.67 o 
  13   7   9     1897.46     1812.75    182.49 o 
  14   7   9       25.97      -87.51     85.66 o 
  15   7   9      350.40      341.26    117.59 o 
   1   8   9     1523.01     1403.55    203.05 o 
   2   8   9      401.40      681.64    177.99 o 
   3   8   9       64.59      169.78     83.67 o 
   4   8   9     5377.87     5293.20    326.41 o 
   5   8   9      319.98      278.76     92.16 o 
   6   8   9      604.36      716.20    141.54 o 
   7   8   9     1185.60     1013.55    172.53 o 
   8   8   9      363.72      288.89     95.60 o 
   9   8   9      379.95      667.89    114.38 o 
  10   8   9      326.08      350.49    100.58 o 
  11   8   9       20.21      -41.38     74.67 o 
  12   8   9      209.00      115.85     89.46 o 
  13   8   9      406.66      705.94    125.85 o 
  14   8   9       11.59      -52.11     89.70 o 
  15   8   9       34.24       30.08    108.99 o 
   0   9   9      121.84      217.19    141.89 o 
   1   9   9       99.08       98.63     75.57 o 
   2   9   9      414.34      552.77    105.30 o 
   3   9   9      276.63      313.81    123.14 o 
   4   9   9     1281.40     1434.02    151.31 o 
   5   9   9      609.05      595.40    112.81 o 
   6   9   9     1235.05     1298.64    149.78 o 
   7   9   9      696.81      504.59    134.60 o 
   8   9   9     1559.17     1430.49    190.72 o 
   9   9   9     1433.27     1769.14    204.85 o 
  10   9   9     1002.72     1107.74    170.02 o 
  11   9   9       32.47      -56.10     81.38 o 
  12   9   9      296.92      232.80    102.10 o 
  13   9   9       35.97       83.43    100.54 o 
  14   9   9       18.48      -46.69     95.14 o 
   1  10   9      951.96     1079.37    168.68 o 
   2  10   9       10.47       33.25     78.02 o 
   3  10   9      796.49      989.12    137.70 o 
   4  10   9     1223.69     1405.34    154.61 o 
   5  10   9      109.37      163.75     87.61 o 
   6  10   9       98.85       52.62     79.99 o 
   7  10   9      139.19      165.81    135.82 o 
   8  10   9      141.19      227.55    115.44 o 
   9  10   9      301.25      311.67    121.86 o 
  10  10   9       27.57       18.68    100.81 o 
  11  10   9      131.24      -75.88     91.65 o 
  12  10   9       34.32       32.47    114.17 o 
  13  10   9       97.80      140.87    124.64 o 
  14  10   9        4.68      127.07    346.99 o 
   0  11   9     3511.36     3325.29    339.86 o 
   1  11   9      444.00      305.47    150.90 o 
   2  11   9       23.68      -85.94     80.55 o 
   3  11   9      107.33      170.26     97.62 o 
   4  11   9      367.30      291.12    105.93 o 
   5  11   9      357.23      148.73     97.54 o 
   6  11   9      118.25       89.10    100.68 o 
   7  11   9       13.45       80.48    135.48 o 
   8  11   9      486.22      474.15    138.00 o 
   9  11   9     1749.82     1465.84    204.64 o 
  10  11   9      731.06      772.47    163.87 o 
  11  11   9       37.91      135.35    116.60 o 
  12  11   9      164.70       28.37    132.37 o 
  13  11   9        6.87       12.89    137.77 o 
   1  12   9       84.22      111.15    101.28 o 
   2  12   9      205.81      282.68    106.61 o 
   3  12   9      132.71      338.86    103.18 o 
   4  12   9      194.70       37.64     84.25 o 
   5  12   9      276.27      403.00    106.64 o 
   6  12   9      229.12      120.09     92.28 o 
   7  12   9       40.76       50.79    119.79 o 
   8  12   9     2113.88     1965.50    236.29 o 
   9  12   9      504.67      699.23    162.74 o 
  10  12   9       54.29      111.28    125.52 o 
  11  12   9       65.95      139.34    153.64 o 
  12  12   9      217.97      418.30    253.12 o 
   0  13   9     6550.38     6799.64    719.54 o 
   1  13   9      319.06      484.66    134.29 o 
   2  13   9       24.81       61.57     92.16 o 
   3  13   9      233.29      281.34    100.51 o 
   4  13   9      292.53      217.91    133.11 o 
   5  13   9      208.66      231.17    100.87 o 
   6  13   9       74.92       -3.15     92.43 o 
   7  13   9       12.07      123.45    128.91 o 
   8  13   9      113.87      149.84    117.72 o 
   9  13   9       20.07      106.21    122.95 o 
  10  13   9        5.76     -139.78    134.01 o 
  11  13   9      116.70      178.91    148.36 o 
   1  14   9      389.02      295.86    106.80 o 
   2  14   9      288.44      433.28    110.39 o 
   3  14   9      253.42      458.66    113.64 o 
   4  14   9      200.03      129.59     93.90 o 
   5  14   9      309.40      346.78    119.12 o 
   6  14   9      250.94      397.43    123.05 o 
   7  14   9        6.10      111.77    161.51 o 
   8  14   9      216.80      109.38    116.72 o 
   9  14   9       15.65      -36.31    137.34 o 
   0  15   9       49.49      287.66    145.40 o 
   1  15   9       88.65      196.64    100.22 o 
   2  15   9       30.43      150.46     97.20 o 
   3  15   9      170.31      180.52    133.32 o 
   4  15   9      450.43      439.71    145.48 o 
   5  15   9      455.01      532.62    122.03 o 
   6  15   9       97.05       61.40     99.19 o 
   7  15   9       81.16      121.09    130.94 o 
   8  15   9       18.25      -61.67    154.55 o 
   1  16   9       13.43       63.22     94.23 o 
   2  16   9       75.15       13.16     92.68 o 
   3  16   9      207.95       65.05     93.18 o 
   4  16   9      111.35      142.65    103.81 o 
   5  16   9       87.77        5.61    116.62 o 
   0   0  10     6881.34     6314.32    437.60 o 
   2   0  10      754.99      729.69     99.99 o 
   4   0  10     1164.09     1113.82    209.25 o 
   6   0  10     4642.93     5066.58    311.94 o 
   8   0  10     3742.83     3851.74    454.12 o 
  10   0  10      827.13     1244.14    288.92 o 
  12   0  10      328.89      622.99    238.26 o 
  14   0  10      313.45      392.44    249.27 o 
  16   0  10      104.41     -165.93    211.46 o 
   1   1  10      911.81      896.90    103.05 o 
   2   1  10     2869.96     2878.55    156.40 o 
   3   1  10     1420.84     1298.17    101.74 o 
   4   1  10      157.09      370.02     76.92 o 
   5   1  10      231.11      130.01     71.68 o 
   6   1  10      945.00     1170.17    146.51 o 
   7   1  10       17.63      -31.95     75.01 o 
   8   1  10      756.66      875.02    136.77 o 
   9   1  10       64.16        6.60     85.32 o 
  10   1  10      229.10       74.50    122.06 o 
  11   1  10      954.61      892.61    185.26 o 
  12   1  10      435.72      383.26    143.55 o 
  13   1  10       67.73       18.17    132.16 o 
  14   1  10      124.29       91.96    152.17 o 
  15   1  10       84.06        0.95    154.69 o 
  16   1  10      200.80      104.21    170.76 o 
   0   2  10     4970.07     4456.26    307.50 o 
   1   2  10     2439.07     2366.16    145.02 o 
   2   2  10     1025.42     1084.11     84.35 o 
   3   2  10     3099.12     3297.89    174.99 o 
   4   2  10     3948.18     3429.61    223.10 o 
   5   2  10      629.97      593.84    144.30 o 
   6   2  10      261.25      246.39    111.78 o 
   7   2  10      861.38      742.61    125.90 o 
   8   2  10     1072.78      950.93    141.54 o 
   9   2  10       92.43      -45.38     88.47 o 
  10   2  10      288.50      309.69    112.33 o 
  11   2  10      379.85      218.35    123.02 o 
  12   2  10      294.32      336.62    141.57 o 
  13   2  10      323.51      181.54    141.28 o 
  14   2  10      279.97      352.09    167.59 o 
  15   2  10      207.06      453.93    194.65 o 
  16   2  10       69.03       80.88    243.40 o 
   1   3  10      449.70      311.16     63.72 o 
   2   3  10     1092.44     1007.11     93.19 o 
   3   3  10     2061.49     2062.63    129.98 o 
   4   3  10      334.15      444.03     85.27 o 
   5   3  10      866.06     1180.75    127.07 o 
   6   3  10      722.62      847.36    115.58 o 
   7   3  10      380.56      441.63     91.40 o 
   8   3  10     1477.83     1456.57    160.29 o 
   9   3  10       34.08      109.69     78.26 o 
  10   3  10      626.10      674.02    116.32 o 
  11   3  10     1721.26     2052.30    253.23 o 
  12   3  10      579.11      653.33    116.41 o 
  13   3  10      209.15      365.89    112.63 o 
  14   3  10       90.90      111.54    116.87 o 
  15   3  10        3.92      100.27    131.11 o 
  16   3  10       48.60      -60.72    157.49 o 
   0   4  10     3427.42     3781.12    316.82 o 
   1   4  10     1296.39     1213.83    153.24 o 
   2   4  10     1038.72      977.89    108.36 o 
   3   4  10     2202.95     2197.29    137.66 o 
   4   4  10      523.21      389.81     72.12 o 
   5   4  10     1741.30     1616.15    146.55 o 
   6   4  10      885.70     1110.67    128.50 o 
   7   4  10      615.25      800.91    119.03 o 
   8   4  10      227.90       99.76     73.61 o 
   9   4  10     2322.90     2046.23    173.38 o 
  10   4  10      377.17      414.55    102.58 o 
  11   4  10       39.93       51.12     81.79 o 
  12   4  10      302.59      394.39    103.07 o 
  13   4  10      398.93      246.59    104.48 o 
  14   4  10      120.36      124.48     97.46 o 
  15   4  10       43.32      183.42    118.15 o 
  16   4  10      492.55      749.38    233.91 o 
   1   5  10     2148.87     2199.09    208.51 o 
   2   5  10      925.78      943.15    201.93 o 
   3   5  10     1208.93     1355.23    146.83 o 
   4   5  10      428.60      584.41    112.70 o 
   5   5  10       29.36      -38.28     65.06 o 
   6   5  10      247.51      224.31     84.54 o 
   7   5  10      306.56      286.38     88.91 o 
   8   5  10      271.75      377.99    122.08 o 
   9   5  10       40.40      215.35     88.32 o 
  10   5  10      920.21      911.59    131.46 o 
  11   5  10       57.56      128.43     83.97 o 
  12   5  10      418.32      326.37    104.12 o 
  13   5  10       18.39      -66.33     82.49 o 
  14   5  10       24.11       -2.85     87.14 o 
  15   5  10      529.64      805.28    149.83 o 
   0   6  10       22.41       50.51     88.44 o 
   1   6  10       49.29        4.42     61.59 o 
   2   6  10      351.94      296.73     85.96 o 
   3   6  10      373.22      591.50    101.99 o 
   4   6  10       19.82       37.82     69.88 o 
   5   6  10     1174.77     1266.58    202.49 o 
   6   6  10      145.69      160.37     83.35 o 
   7   6  10     4661.33     4234.52    242.34 o 
   8   6  10      113.50       85.91     79.61 o 
   9   6  10     1526.95     1671.91    185.99 o 
  10   6  10       34.73       42.70     80.13 o 
  11   6  10       40.18       58.34     78.53 o 
  12   6  10       33.56      124.00     88.93 o 
  13   6  10      295.41      169.12     95.00 o 
  14   6  10       27.57      -78.30     86.20 o 
  15   6  10      201.68      193.26    114.22 o 
   1   7  10     1327.82     1294.02    138.87 o 
   2   7  10       56.37       97.25     72.55 o 
   3   7  10      698.97      552.36    107.23 o 
   4   7  10      495.29      547.94    117.85 o 
   5   7  10      155.87      122.45     96.94 o 
   6   7  10      107.86      160.27     98.28 o 
   7   7  10       87.70       93.36    100.13 o 
   8   7  10      102.44      239.10     96.52 o 
   9   7  10       32.28       11.46     77.59 o 
  10   7  10      258.39      248.38     92.83 o 
  11   7  10       35.55       61.66     82.23 o 
  12   7  10      281.61      344.51    106.38 o 
  13   7  10       85.29      138.27    110.48 o 
  14   7  10       48.15      198.46    109.74 o 
   0   8  10     1644.94     1774.70    239.34 o 
   1   8  10      593.54      637.90    107.44 o 
   2   8  10     1385.53     1577.54    157.16 o 
   3   8  10       43.11       47.22     73.27 o 
   4   8  10      830.46      868.23    131.14 o 
   5   8  10     2055.33     2355.61    295.29 o 
   6   8  10      220.63      236.83    115.85 o 
   7   8  10     1189.41     1651.05    299.25 o 
   8   8  10      200.87      233.21    106.79 o 
   9   8  10      299.25      443.70    124.22 o 
  10   8  10      186.49      235.72    156.71 o 
  11   8  10      300.63      250.31    105.57 o 
  12   8  10      100.55      151.68     98.11 o 
  13   8  10      219.44      228.95    112.01 o 
  14   8  10       53.79      408.22    125.49 o 
   1   9  10      398.53      451.92    101.37 o 
   2   9  10      258.48      201.09     88.92 o 
   3   9  10      514.22      543.05    107.33 o 
   4   9  10      151.39      194.51     93.10 o 
   5   9  10      229.28      230.55     97.12 o 
   6   9  10      259.17      223.42    118.94 o 
   7   9  10      348.26      496.08    134.45 o 
   8   9  10      196.58      241.11    110.51 o 
   9   9  10       41.56       -3.77     99.47 o 
  10   9  10      340.78      511.73    253.61 o 
  11   9  10      178.53      384.15    137.51 o 
  12   9  10      703.98      564.97    158.07 o 
  13   9  10       97.63      106.63    120.82 o 
   0  10  10     1168.15     1213.92    213.15 o 
   1  10  10      332.27      342.98    104.89 o 
   2  10  10      862.24      953.81    160.04 o 
   3  10  10      680.08      733.54    130.72 o 
   4  10  10      675.79      938.05    139.42 o 
   5  10  10      153.87      323.86    101.48 o 
   6  10  10      195.83      195.59    113.33 o 
   7  10  10      461.33      399.01    127.76 o 
   8  10  10      144.07      327.87    129.86 o 
   9  10  10       11.30      112.45    112.91 o 
  10  10  10      150.38      -49.89    125.65 o 
  11  10  10      294.77      408.85    180.13 o 
  12  10  10       49.37      122.74    128.90 o 
  13  10  10      304.54      342.15    284.88 o 
   1  11  10      463.53      439.85    116.76 o 
   2  11  10      195.65      186.30    102.63 o 
   3  11  10      239.93      239.55     97.01 o 
   4  11  10      476.70      663.16    128.42 o 
   5  11  10      600.36      818.21    135.70 o 
   6  11  10      219.94      239.81    116.80 o 
   7  11  10       24.79      181.38    114.57 o 
   8  11  10       46.89      -18.47    102.53 o 
   9  11  10       24.70      135.65    119.14 o 
  10  11  10       53.07       10.57    132.49 o 
  11  11  10      220.40      273.48    145.12 o 
  12  11  10      114.23      -79.30    156.02 o 
   0  12  10      699.07      814.04    186.89 o 
   1  12  10       13.82      -38.75     79.07 o 
   2  12  10       77.89       18.59     91.40 o 
   3  12  10        4.69        2.48     87.87 o 
   4  12  10      743.49      768.71    136.94 o 
   5  12  10       21.60       39.44     85.90 o 
   6  12  10      708.13      578.21    151.66 o 
   7  12  10       81.22      -80.19    100.00 o 
   8  12  10      551.83      464.00    147.56 o 
   9  12  10       14.45       45.71    121.28 o 
  10  12  10       76.12      273.29    182.01 o 
  11  12  10       31.83      202.28    181.35 o 
   1  13  10       14.84       -8.90     82.24 o 
   2  13  10      290.76      327.48    101.74 o 
   3  13  10       78.97      108.54     93.42 o 
   4  13  10      444.16      676.55    156.79 o 
   5  13  10       33.04      111.87     88.78 o 
   6  13  10      190.61      137.21    125.66 o 
   7  13  10       75.35       85.40    126.54 o 
   8  13  10       69.88      141.22    134.01 o 
   9  13  10       70.51      -71.59    129.73 o 
   0  14  10       33.96      213.82    143.83 o 
   1  14  10      115.13      257.14    109.69 o 
   2  14  10       46.97       54.46     91.57 o 
   3  14  10      255.81      278.42    102.45 o 
   4  14  10      312.17      254.56    112.02 o 
   5  14  10       46.35      120.03     92.63 o 
   6  14  10      103.62      295.19    122.31 o 
   7  14  10        4.58      -33.35    113.00 o 
   8  14  10      253.92      390.97    244.50 o 
   1  15  10        3.15      -27.49     89.53 o 
   2  15  10       96.96      226.24    105.64 o 
   3  15  10       91.10      189.79     95.09 o 
   4  15  10        5.28      247.63    100.11 o 
   5  15  10       62.85      231.61    156.20 o 
   6  15  10       53.34     -256.61    171.07 o 
   0  16  10      261.97      175.94    155.56 o 
   1  16  10      115.41      146.35    151.19 o 
   2  16  10       80.75       92.65    373.90 o 
   2   0  11      881.23      835.55    112.10 o 
   4   0  11     2881.06     2756.73    337.93 o 
   6   0  11      825.38      988.63    247.43 o 
   8   0  11      458.10      227.98    187.59 o 
  10   0  11     1301.23     1055.08    295.89 o 
  12   0  11       40.31      -90.31    168.50 o 
  14   0  11      427.41      576.00    288.18 o 
   0   1  11     1341.78     1467.94    158.06 o 
   1   1  11      205.73      177.95     51.89 o 
   2   1  11     6177.91     5736.52    198.88 o 
   3   1  11      382.07      371.03    107.28 o 
   4   1  11     1445.59     1511.29    159.93 o 
   5   1  11       73.85      186.69     97.29 o 
   6   1  11      287.90      121.98     83.69 o 
   7   1  11      312.51      228.83    158.55 o 
   8   1  11     1060.52     1087.32    221.00 o 
   9   1  11      255.95      214.87    173.64 o 
  10   1  11       52.15      -48.06    101.76 o 
  11   1  11      171.56      200.07    129.03 o 
  12   1  11      463.60      611.43    171.74 o 
  13   1  11      249.70        1.22    130.62 o 
  14   1  11       49.40      178.24    162.94 o 
  15   1  11       40.56      -28.05    158.11 o 
   1   2  11      238.97      350.91     58.95 o 
   2   2  11      491.10      428.94     72.17 o 
   3   2  11       99.05      166.30     69.70 o 
   4   2  11      550.17      575.56     95.30 o 
   5   2  11     2729.67     2752.25    260.20 o 
   6   2  11      530.80      741.10    131.42 o 
   7   2  11      210.49      235.70    107.52 o 
   8   2  11      123.19       80.31     95.08 o 
   9   2  11      277.75      298.63    110.26 o 
  10   2  11      602.23      529.97    254.59 o 
  11   2  11       13.17      136.62    121.20 o 
  12   2  11       18.18       49.59    126.12 o 
  13   2  11      105.56      187.54    153.81 o 
  14   2  11      191.57      117.35    131.45 o 
  15   2  11       69.31       75.37    141.17 o 
   0   3  11     1117.51     1117.53    192.73 o 
   1   3  11      915.67     1001.53    112.34 o 
   2   3  11      752.92      728.79     87.32 o 
   3   3  11     1947.51     1708.07    178.59 o 
   4   3  11      142.24      130.41     69.40 o 
   5   3  11       50.34        9.40     64.18 o 
   6   3  11     1313.32     1479.78    147.83 o 
   7   3  11      931.10     1218.43    136.49 o 
   8   3  11      273.30      496.89    108.84 o 
   9   3  11      128.13      266.17    111.75 o 
  10   3  11      151.52       96.98     90.56 o 
  11   3  11      597.66      667.50    120.73 o 
  12   3  11      323.47      341.77    154.28 o 
  13   3  11      175.21       65.04    116.42 o 
  14   3  11      147.70      138.07    143.20 o 
  15   3  11       23.71      -14.09    161.13 o 
   1   4  11      566.45      720.13    130.89 o 
   2   4  11       95.34      180.33     72.43 o 
   3   4  11      135.91      116.21     68.43 o 
   4   4  11     1822.26     1814.29    156.22 o 
   5   4  11      265.73      176.58     92.31 o 
   6   4  11      847.96      895.42    125.06 o 
   7   4  11      284.28      355.71     95.09 o 
   8   4  11      475.35      373.11    103.66 o 
   9   4  11       90.87       85.28     80.21 o 
  10   4  11      162.83      243.21     95.06 o 
  11   4  11      272.16      232.34    101.11 o 
  12   4  11      122.46      169.32    102.67 o 
  13   4  11       53.57       44.57    118.91 o 
  14   4  11       15.41        0.93    128.23 o 
  15   4  11       97.62      -34.14    224.31 o 
   0   5  11     2339.99     2441.02    254.22 o 
   1   5  11      837.53      864.07    114.49 o 
   2   5  11        6.36      -29.77     59.53 o 
   3   5  11     1231.06     1218.09    132.04 o 
   4   5  11       57.71      -49.44     81.30 o 
   5   5  11       64.21       94.05     90.32 o 
   6   5  11      268.80      251.94     89.36 o 
   7   5  11     1043.32     1104.91    140.90 o 
   8   5  11      216.95      336.35     96.12 o 
   9   5  11       48.00       38.79     79.38 o 
  10   5  11       76.63      136.67    100.20 o 
  11   5  11      442.97      456.93    116.20 o 
  12   5  11      229.88      306.43    107.60 o 
  13   5  11        3.82       71.39    106.03 o 
  14   5  11      126.69      157.21    109.73 o 
   1   6  11     1140.06     1161.34    134.44 o 
   2   6  11      136.89       60.51     66.63 o 
   3   6  11      563.39      530.06    101.19 o 
   4   6  11        4.47      139.57     98.98 o 
   5   6  11      554.63      502.77    129.70 o 
   6   6  11        9.15       64.03    104.76 o 
   7   6  11       40.24       19.69     92.65 o 
   8   6  11       30.13      109.86    109.90 o 
   9   6  11      420.45      457.39    109.58 o 
  10   6  11        3.16      168.62     98.23 o 
  11   6  11      302.23      357.15    111.61 o 
  12   6  11      102.88      143.89     95.31 o 
  13   6  11       61.47       34.86     96.64 o 
  14   6  11        1.41      172.20    142.39 o 
   0   7  11      233.12      164.65    111.10 o 
   1   7  11      907.08      888.59    123.86 o 
   2   7  11       86.64       85.88     80.37 o 
   3   7  11     1112.85     1362.11    150.45 o 
   4   7  11      535.10      543.78    127.86 o 
   5   7  11      130.60       82.34    108.41 o 
   6   7  11      130.21      158.52    111.73 o 
   7   7  11      893.90      966.90    188.36 o 
   8   7  11       39.01        4.36     99.08 o 
   9   7  11     1007.66      870.16    216.38 o 
  10   7  11        2.58      -91.38     92.86 o 
  11   7  11      247.69      250.13     99.24 o 
  12   7  11       54.45      151.08    101.27 o 
  13   7  11       18.41      -17.55     95.57 o 
   1   8  11      345.62      296.50    102.11 o 
   2   8  11      152.10      289.95     96.42 o 
   3   8  11      217.15      351.25    102.74 o 
   4   8  11      291.28      357.48    127.65 o 
   5   8  11      251.38      336.99    119.04 o 
   6   8  11      120.05      342.37    122.60 o 
   7   8  11      236.58      267.44    112.97 o 
   8   8  11      387.38      245.45    111.81 o 
   9   8  11       53.05      182.90    111.26 o 
  10   8  11        1.62      -90.77     92.53 o 
  11   8  11       59.58      133.23    120.37 o 
  12   8  11       26.41      128.76    114.33 o 
  13   8  11       64.25      285.85    191.62 o 
   0   9  11      979.08      968.69    192.31 o 
   1   9  11      189.67       14.13    107.62 o 
   2   9  11      789.55      859.12    133.11 o 
   3   9  11      315.62      246.02     92.48 o 
   4   9  11      195.01      239.69    113.24 o 
   5   9  11        4.06      -45.23     83.94 o 
   6   9  11      406.49      591.31    143.17 o 
   7   9  11      943.57      973.65    169.41 o 
   8   9  11      107.81      285.44    111.99 o 
   9   9  11       18.15      -47.74    138.71 o 
  10   9  11      318.58      462.28    141.55 o 
  11   9  11      298.93      393.86    240.37 o 
  12   9  11      340.17      302.45    150.42 o 
   1  10  11      208.60      130.00     90.59 o 
   2  10  11       35.79       36.29     88.04 o 
   3  10  11       74.11       53.40     81.03 o 
   4  10  11      116.81      170.82     94.92 o 
   5  10  11      509.65      531.72    146.35 o 
   6  10  11      641.61      698.69    154.74 o 
   7  10  11        6.10      -27.47     96.74 o 
   8  10  11       52.77      264.43    128.69 o 
   9  10  11      152.37      246.82    128.49 o 
  10  10  11      432.32      646.93    163.26 o 
  11  10  11       30.27      239.69    140.00 o 
   0  11  11       86.17      116.34    129.29 o 
   1  11  11      380.42      243.71    101.22 o 
   2  11  11     1156.88     1253.94    163.65 o 
   3  11  11       93.05       57.78    105.87 o 
   4  11  11      114.53       48.71     94.40 o 
   5  11  11        4.02       25.17     96.24 o 
   6  11  11      135.33      144.49    106.05 o 
   7  11  11       58.60       -5.24     99.68 o 
   8  11  11      125.36      365.62    138.18 o 
   9  11  11       46.65      115.08    130.29 o 
  10  11  11       57.11      -19.33    127.31 o 
   1  12  11       12.55      -43.05     80.85 o 
   2  12  11       19.51      196.04     95.37 o 
   3  12  11      161.49      269.17    107.08 o 
   4  12  11      129.26      135.79    101.99 o 
   5  12  11       64.49       45.03    109.24 o 
   6  12  11       44.30      159.80    116.83 o 
   7  12  11       39.78       51.82    111.52 o 
   8  12  11      163.39      146.80    168.03 o 
   9  12  11        0.19      102.90    152.49 o 
   0  13  11      165.43       97.33    138.81 o 
   1  13  11       18.01       84.38     89.39 o 
   2  13  11      410.49      420.35    224.78 o 
   3  13  11       44.45      201.15     97.25 o 
   4  13  11      163.11       69.86     95.72 o 
   5  13  11       17.62      356.18    144.68 o 
   6  13  11      149.64      193.32    147.67 o 
   7  13  11       82.71      154.63    140.46 o 
   1  14  11       29.10      140.61    101.45 o 
   2  14  11      280.55      163.14    142.96 o 
   3  14  11      131.04      258.88    105.72 o 
   4  14  11      123.98      383.84    117.17 o 
   5  14  11       98.11      187.57    144.23 o 
   0  15  11      173.68     -134.00    178.78 o 
   1  15  11       91.72       93.93    199.71 o 
   2  15  11      112.14      279.37    205.22 o 
   0   0  12      117.40       85.90    140.97 o 
   2   0  12     3535.85     3453.87    271.28 o 
   4   0  12       51.64       24.23    138.40 o 
   6   0  12       31.70     -129.22    132.53 o 
   8   0  12       44.54     -180.62    120.41 o 
  10   0  12      381.84      618.22    254.04 o 
  12   0  12      234.22       46.62    194.57 o 
  14   0  12      123.42       77.09    238.62 o 
   1   1  12     1674.48     1481.33    108.30 o 
   2   1  12      143.07      209.92     75.42 o 
   3   1  12       47.15      -61.81     77.38 o 
   4   1  12      211.65      334.63    157.96 o 
   5   1  12       36.36      100.54     94.22 o 
   6   1  12      232.42      298.64    129.14 o 
   7   1  12       61.15      136.09    114.75 o 
   8   1  12      567.48      407.51    163.36 o 
   9   1  12       39.30      188.64    131.67 o 
  10   1  12      811.62     1100.28    217.88 o 
  11   1  12       14.86      -29.91    115.37 o 
  12   1  12       41.89     -179.77    119.85 o 
  13   1  12       14.60      150.82    194.39 o 
  14   1  12       56.54      148.14    177.86 o 
   0   2  12      621.59      613.69    130.98 o 
   1   2  12      128.41      301.54     74.15 o 
   2   2  12      448.98      500.63     93.21 o 
   3   2  12      233.78      202.55     73.86 o 
   4   2  12      523.28      827.75    205.54 o 
   5   2  12      207.97      254.43     88.54 o 
   6   2  12      509.53      399.99     99.05 o 
   7   2  12      953.40     1079.43    138.43 o 
   8   2  12       84.04       71.63    115.87 o 
   9   2  12       24.41      -73.13    188.51 o 
  10   2  12      285.93      371.45    143.15 o 
  11   2  12       50.55      241.85    146.79 o 
  12   2  12       17.47      221.99    122.43 o 
  13   2  12       26.41       67.04    129.04 o 
  14   2  12       42.17       53.27    133.00 o 
   1   3  12      635.49      782.01    131.57 o 
   2   3  12      209.13      190.91     81.39 o 
   3   3  12       73.36      156.52     86.26 o 
   4   3  12      270.64      273.82     85.49 o 
   5   3  12      252.80      105.02     77.54 o 
   6   3  12      257.25      290.54     93.38 o 
   7   3  12       89.83       42.27     83.75 o 
   8   3  12       89.74      208.35     91.47 o 
   9   3  12      148.39      299.53    100.53 o 
  10   3  12       13.26       92.91     92.09 o 
  11   3  12      179.70      169.26    114.90 o 
  12   3  12      401.50      242.04    128.54 o 
  13   3  12       62.88        8.28    124.37 o 
  14   3  12       93.35      -50.29    238.99 o 
   0   4  12      231.94      345.03    117.49 o 
   1   4  12      109.01      123.51     67.59 o 
   2   4  12      186.51       98.69     80.24 o 
   3   4  12      464.84      394.50    112.01 o 
   4   4  12      156.68      113.35     92.57 o 
   5   4  12      335.19      365.69    113.16 o 
   6   4  12     1308.75     1335.69    206.65 o 
   7   4  12      875.22      878.05    131.63 o 
   8   4  12       71.01       92.55     84.18 o 
   9   4  12      232.76      296.96    130.78 o 
  10   4  12       41.19       24.92     80.99 o 
  11   4  12      107.32       56.90    114.65 o 
  12   4  12      281.57      262.89    141.49 o 
  13   4  12       37.86      -56.12    120.93 o 
   1   5  12      123.20      161.84     76.34 o 
   2   5  12      278.01      272.00     80.86 o 
   3   5  12      888.16      945.77    151.44 o 
   4   5  12       38.59       91.15     97.36 o 
   5   5  12      306.56      303.29    229.81 o 
   6   5  12       13.25      139.12    101.58 o 
   7   5  12      256.19      101.78     92.48 o 
   8   5  12       76.36       28.05     85.76 o 
   9   5  12       29.02      -55.17     83.49 o 
  10   5  12       24.12      223.76     93.73 o 
  11   5  12      480.83      820.68    142.94 o 
  12   5  12      274.33      282.00    124.67 o 
  13   5  12       95.17      220.56    150.16 o 
   0   6  12      190.94      168.91    108.65 o 
   1   6  12      657.55      574.65    102.77 o 
   2   6  12        7.32       55.07     71.42 o 
   3   6  12     1610.49     1390.20    182.75 o 
   4   6  12       53.25      -17.25     91.39 o 
   5   6  12      354.10      539.34    185.88 o 
   6   6  12       89.07      116.55    104.86 o 
   7   6  12       37.04       66.82     96.69 o 
   8   6  12        2.47       72.95     98.12 o 
   9   6  12       37.66      144.48    136.24 o 
  10   6  12       32.11      -93.35    105.21 o 
  11   6  12      469.10      411.96    128.64 o 
  12   6  12       14.74       11.05    111.91 o 
  13   6  12        1.25       11.03    169.77 o 
   1   7  12       56.51       80.09     77.56 o 
   2   7  12      198.54      350.39     98.87 o 
   3   7  12      470.66      473.79    126.63 o 
   4   7  12       58.89      103.71    102.65 o 
   5   7  12       90.32      154.43    111.95 o 
   6   7  12       34.97      123.52    109.29 o 
   7   7  12       58.38       78.40    110.71 o 
   8   7  12       23.70      137.83    111.47 o 
   9   7  12       74.73      148.43    114.07 o 
  10   7  12        3.52       58.03    119.83 o 
  11   7  12      364.16      495.09    161.78 o 
  12   7  12       42.74     -201.87    158.88 o 
   0   8  12      176.51      286.38    154.37 o 
   1   8  12      358.74      435.88    108.99 o 
   2   8  12       57.19       18.61     81.07 o 
   3   8  12      260.11       75.79    106.08 o 
   4   8  12       63.81      123.09    134.32 o 
   5   8  12      182.85      217.11    122.65 o 
   6   8  12      797.62      888.45    205.00 o 
   7   8  12      266.41      345.28    121.12 o 
   8   8  12      343.21      190.69    173.11 o 
   9   8  12        9.09       52.30    103.56 o 
  10   8  12        3.31      129.63    121.97 o 
  11   8  12      108.08     -125.62    107.80 o 
   1   9  12      373.54      372.92    149.23 o 
   2   9  12      253.91      331.35    128.18 o 
   3   9  12       85.19      226.53     97.71 o 
   4   9  12       23.28      -14.40     98.17 o 
   5   9  12        8.21      -19.32    129.65 o 
   6   9  12      330.01      431.13    141.26 o 
   7   9  12      103.89       52.40    130.03 o 
   8   9  12      113.22      277.28    119.06 o 
   9   9  12      106.27      198.86    114.39 o 
  10   9  12       26.67       59.73    127.22 o 
  11   9  12       14.32       68.28    276.07 o 
   0  10  12      252.49      430.10    163.93 o 
   1  10  12       12.09       -5.23     88.74 o 
   2  10  12      103.66       97.02     95.74 o 
   3  10  12        4.75      -41.23     83.90 o 
   4  10  12       74.74      -14.75     93.60 o 
   5  10  12      109.16       16.72     98.14 o 
   6  10  12      290.45      252.11    119.49 o 
   7  10  12      379.46      438.48    139.95 o 
   8  10  12       13.77       57.51    103.56 o 
   9  10  12      102.75       53.54    114.19 o 
  10  10  12      150.99      314.61    319.39 o 
   1  11  12      119.72      115.85     97.20 o 
   2  11  12       25.90       43.56     93.10 o 
   3  11  12       24.91      -98.44     78.49 o 
   4  11  12       95.13       85.57    105.52 o 
   5  11  12       46.37       42.96     99.43 o 
   6  11  12      194.80      320.39    152.44 o 
   7  11  12       27.89       93.26    110.79 o 
   8  11  12       72.56      125.46    133.79 o 
   0  12  12      158.03      202.94    146.71 o 
   1  12  12       19.91       98.06     91.50 o 
   2  12  12      547.57      648.10    137.24 o 
   3  12  12        9.82       68.80     96.18 o 
   4  12  12       35.06      163.17    110.51 o 
   5  12  12       18.62      156.50    121.93 o 
   6  12  12      106.72       97.81    122.41 o 
   1  13  12       26.42       43.74     88.07 o 
   2  13  12      172.57      105.59     99.15 o 
   3  13  12       10.90      108.59    103.16 o 
   4  13  12       30.76      110.54    175.75 o 
   0  14  12       30.95      -22.39    160.06 o 
   1  14  12      104.77      211.73    139.75 o 
   2   0  13      257.45       31.57    147.95 o 
   4   0  13      805.89      884.01    247.80 o 
   6   0  13       51.26       -9.91    150.15 o 
   8   0  13      115.93       35.61    169.61 o 
  10   0  13       36.25      -98.02    165.20 o 
  12   0  13       84.48      173.64    245.23 o 
   0   1  13      112.56      -61.24    153.45 o 
   1   1  13      615.76      586.53    111.99 o 
   2   1  13      394.38      330.74     81.61 o 
   3   1  13       87.29       96.12     73.56 o 
   4   1  13      892.61      870.61    167.62 o 
   5   1  13        5.14       25.13    107.71 o 
   6   1  13      284.09      436.31    138.72 o 
   7   1  13       74.08      130.87    119.57 o 
   8   1  13      159.04      304.13    134.13 o 
   9   1  13       64.14     -130.88    102.28 o 
  10   1  13      426.21      514.15    217.88 o 
  11   1  13        2.00      141.05    145.15 o 
  12   1  13       30.57      148.23    190.16 o 
  13   1  13       55.35      254.37    334.62 o 
   1   2  13       16.27      111.91     79.59 o 
   2   2  13        1.59       53.27     77.10 o 
   3   2  13       42.73      -40.71     79.91 o 
   4   2  13      150.72      114.16     80.89 o 
   5   2  13      362.31      491.64    102.30 o 
   6   2  13       82.15      262.65    101.07 o 
   7   2  13       90.17       26.08    128.33 o 
   8   2  13      209.97      178.42    155.93 o 
   9   2  13      302.17      478.54    203.56 o 
  10   2  13      193.90      130.50    107.40 o 
  11   2  13        1.67      -57.29     97.85 o 
  12   2  13       27.42       86.87    130.06 o 
  13   2  13      177.40       15.05    231.28 o 
   0   3  13     1134.24      906.82    161.89 o 
   1   3  13      557.33      731.93    113.26 o 
   2   3  13      143.16       83.29    113.69 o 
   3   3  13       18.11      200.30    118.58 o 
   4   3  13       94.45      129.07     96.40 o 
   5   3  13      149.45       74.06     96.24 o 
   6   3  13       55.40      254.87     92.19 o 
   7   3  13       95.01      -62.28     90.61 o 
   8   3  13       25.01       39.01     92.90 o 
   9   3  13       48.97       95.10     99.31 o 
  10   3  13       93.14        4.47     94.95 o 
  11   3  13       21.50       64.21    108.66 o 
  12   3  13        8.49      -86.63    123.58 o 
   1   4  13      135.02      183.85     95.06 o 
   2   4  13       25.58       29.73     89.90 o 
   3   4  13      181.34       97.85     89.01 o 
   4   4  13       57.08       18.17    102.15 o 
   5   4  13       56.94       75.79     95.69 o 
   6   4  13      172.15      266.11    114.97 o 
   7   4  13       31.89      107.21    103.54 o 
   8   4  13      169.01      314.33    123.78 o 
   9   4  13       13.11      239.51    112.87 o 
  10   4  13      188.56      240.49    112.78 o 
  11   4  13       38.92      -38.05     99.68 o 
  12   4  13       73.43      353.41    187.18 o 
   0   5  13      453.62      531.34    147.28 o 
   1   5  13      122.48      117.61     76.03 o 
   2   5  13      109.56       14.78     94.40 o 
   3   5  13      129.25       85.15     98.29 o 
   4   5  13       10.54      -19.56     88.87 o 
   5   5  13      708.43      790.19    145.90 o 
   6   5  13        1.60       64.78    100.63 o 
   7   5  13      110.03      127.84    158.37 o 
   8   5  13      102.45      132.68    112.80 o 
   9   5  13      244.49      320.27    131.94 o 
  10   5  13        7.25       21.84    115.92 o 
  11   5  13      279.88      429.85    151.33 o 
  12   5  13       90.59      -49.93    196.04 o 
   1   6  13      245.57      307.87     93.99 o 
   2   6  13        6.68       73.10    105.66 o 
   3   6  13      561.77      487.33    131.34 o 
   4   6  13       41.18       98.47     89.66 o 
   5   6  13      126.24      120.78    102.10 o 
   6   6  13        9.51      -61.91     88.81 o 
   7   6  13        9.46       25.30    109.78 o 
   8   6  13       20.72       44.82    104.26 o 
   9   6  13        5.73       67.35    117.38 o 
  10   6  13       44.34       69.57    118.84 o 
  11   6  13       27.10       22.53    139.37 o 
   0   7  13       52.45       96.36    172.73 o 
   1   7  13       50.64       29.02     80.49 o 
   2   7  13      187.28       85.84    137.74 o 
   3   7  13      101.58      176.69    110.38 o 
   4   7  13       78.61        8.25    101.51 o 
   5   7  13      768.32     1038.36    169.36 o 
   6   7  13       46.34      -21.76     92.80 o 
   7   7  13        4.74      -28.25    104.67 o 
   8   7  13        2.46        8.40    111.42 o 
   9   7  13      494.98      446.73    165.11 o 
  10   7  13        5.11      136.83    132.03 o 
  11   7  13       53.41      273.13    308.01 o 
   1   8  13      219.98      205.33    100.73 o 
   2   8  13       11.12      -32.21     92.46 o 
   3   8  13       30.43      -43.13     94.01 o 
   4   8  13       23.95       -7.96    104.55 o 
   5   8  13       98.06      115.49    117.99 o 
   6   8  13       96.10      -78.37    104.11 o 
   7   8  13      172.50      118.45    115.78 o 
   8   8  13      195.68      336.74    140.69 o 
   9   8  13       30.97       -6.45    123.14 o 
  10   8  13       43.32      190.90    321.96 o 
   0   9  13      537.79      435.05    238.44 o 
   1   9  13      101.75      161.08     97.12 o 
   2   9  13       25.65      -12.94     98.60 o 
   3   9  13       35.57      193.17    120.66 o 
   4   9  13        7.86       41.96    104.27 o 
   5   9  13       36.46     -134.54     99.85 o 
   6   9  13      165.64      258.19    141.26 o 
   7   9  13       90.47      207.41    135.57 o 
   8   9  13       29.79       22.07    124.59 o 
   9   9  13       17.46      138.77    296.63 o 
   1  10  13       81.71      -58.60     90.03 o 
   2  10  13       20.83        9.65     88.23 o 
   3  10  13       24.73       69.04    107.21 o 
   4  10  13        6.64       20.00    115.23 o 
   5  10  13      161.27      407.87    156.23 o 
   6  10  13       52.85       85.75    123.74 o 
   7  10  13       55.18       78.06    114.29 o 
   8  10  13       31.31      211.09    304.70 o 
   0  11  13      162.96      301.41    168.47 o 
   1  11  13       72.72       56.22    100.80 o 
   2  11  13       22.09       18.93     99.85 o 
   3  11  13        5.85      240.34    135.17 o 
   4  11  13      121.48      303.61    201.09 o 
   5  11  13        8.72      232.42    127.02 o 
   6  11  13       89.29       26.37    137.09 o 
   1  12  13       22.87     -136.26     90.84 o 
   2  12  13       14.87       12.41    101.41 o 
   3  12  13       14.32       55.90    134.53 o 
   4  12  13      132.81      244.13    181.72 o 
   2   0  14      438.98      457.66    127.73 o 
   4   0  14      265.97      249.64    203.38 o 
   6   0  14       38.08       55.43    164.10 o 
   8   0  14       38.68       81.50    163.36 o 
  10   0  14      188.41      124.45    208.89 o 
   1   1  14       65.54      175.15    139.87 o 
   2   1  14       81.61       95.70    125.92 o 
   3   1  14       27.82       58.13    107.17 o 
   4   1  14        5.68      138.46     88.14 o 
   5   1  14       73.66      -12.49     74.74 o 
   6   1  14       19.81      138.38     88.30 o 
   7   1  14       23.95       64.52    114.19 o 
   8   1  14      108.07      108.95    129.27 o 
   9   1  14        4.96      126.03    301.03 o 
  10   1  14       48.99      -12.67    141.01 o 
  11   1  14       25.68     -114.22    146.56 o 
   0   2  14      554.49      681.73    240.83 o 
   1   2  14       96.89       12.96    122.12 o 
   2   2  14       63.20       62.74     93.25 o 
   3   2  14       35.37      -31.72    160.98 o 
   4   2  14      481.75      287.44    124.45 o 
   5   2  14       35.42      -69.42     90.67 o 
   6   2  14       88.55      106.69     94.14 o 
   7   2  14      277.98      246.17    117.72 o 
   8   2  14      132.47      109.48     95.03 o 
   9   2  14       88.92      204.17    109.99 o 
  10   2  14       50.27      107.62    101.27 o 
  11   2  14        7.29       74.96    169.90 o 
   1   3  14      143.93      244.53    102.12 o 
   2   3  14       70.27      300.09    114.01 o 
   3   3  14       56.97      102.05     97.83 o 
   4   3  14      124.79      237.81    101.02 o 
   5   3  14       77.56       11.38    108.34 o 
   6   3  14       82.36      -13.01    106.42 o 
   7   3  14      121.00      225.25    140.82 o 
   8   3  14       71.39       35.46    118.49 o 
   9   3  14       45.12      124.26    108.40 o 
  10   3  14       13.42        7.20    101.66 o 
  11   3  14        9.38       33.40    162.91 o 
   0   4  14      146.40       13.33    104.67 o 
   1   4  14      110.10      -19.27    104.40 o 
   2   4  14      108.69       81.78     95.75 o 
   3   4  14       63.69       54.93     97.54 o 
   4   4  14       10.44       17.54     91.83 o 
   5   4  14      186.64      351.76    122.13 o 
   6   4  14      200.35      304.81    135.62 o 
   7   4  14       10.31      182.40    224.67 o 
   8   4  14      112.91      410.14    180.80 o 
   9   4  14      236.12      438.24    224.31 o 
  10   4  14        7.56      158.54    135.69 o 
   1   5  14       52.87      -28.11     88.78 o 
   2   5  14      122.25      152.16    103.15 o 
   3   5  14       38.16      159.23     97.74 o 
   4   5  14        2.68       46.85    101.63 o 
   5   5  14        6.24       87.59    100.49 o 
   6   5  14       53.63      -16.20     95.92 o 
   7   5  14       61.75       34.43     95.35 o 
   8   5  14        2.95     -100.19    109.08 o 
   9   5  14       29.12      189.93    142.92 o 
  10   5  14       12.76       99.49    254.41 o 
   0   6  14        5.28      -58.59    193.47 o 
   1   6  14       43.57       67.09    101.74 o 
   2   6  14        2.16       10.75     94.30 o 
   3   6  14      322.55      412.85    143.26 o 
   4   6  14       31.17      280.14    121.66 o 
   5   6  14      118.98       49.89    113.06 o 
   6   6  14       32.62      120.68    108.25 o 
   7   6  14        3.38      304.98    145.39 o 
   8   6  14        0.82      -46.55    109.61 o 
   9   6  14      144.85      211.71    141.51 o 
   1   7  14      235.38      108.91    104.97 o 
   2   7  14      153.76      -16.89     95.44 o 
   3   7  14      103.07       74.25    116.67 o 
   4   7  14       47.03      125.32    111.90 o 
   5   7  14       16.83       92.44    112.80 o 
   6   7  14        3.27       -1.43    103.26 o 
   7   7  14       25.46      -79.82    162.98 o 
   8   7  14       16.45      -72.12    129.89 o 
   9   7  14        2.23      -67.18    265.05 o 
   0   8  14      196.28      229.59    139.31 o 
   1   8  14       64.29      159.72    114.08 o 
   2   8  14        2.21       44.16    105.79 o 
   3   8  14        3.46      -95.69    104.50 o 
   4   8  14       95.53      -30.21    106.21 o 
   5   8  14      364.43      375.57    207.93 o 
   6   8  14      139.74      285.56    139.75 o 
   7   8  14        5.02      -66.25    117.26 o 
   8   8  14       30.08      234.58    320.86 o 
   1   9  14       16.50      -27.82    111.81 o 
   2   9  14       57.00       -9.42    119.38 o 
   3   9  14       45.04       11.82    108.98 o 
   4   9  14       35.99       31.82    121.48 o 
   5   9  14        4.49      -88.85    110.07 o 
   6   9  14       16.99      179.50    132.79 o 
   7   9  14       21.65     -301.40    258.45 o 
   0  10  14      182.30       67.76    152.24 o 
   1  10  14        5.25       30.63    119.99 o 
   2  10  14        7.59       48.52    125.08 o 
   3  10  14       24.48     -147.76    108.99 o 
   4  10  14       62.60      100.46    132.92 o 
   5  10  14       15.00      -27.31    144.75 o 
   1  11  14       34.63      270.61    129.40 o 
   2  11  14       20.75      298.09    185.76 o 
   2   0  15       77.99      208.52    139.14 o 
   4   0  15      266.31      149.35    117.44 o 
   6   0  15      182.36      -49.19    161.16 o 
   8   0  15       52.71      219.53    211.82 o 
   2   1  15      264.38      170.24    107.11 o 
   3   1  15      130.57      187.82    162.45 o 
   4   1  15       70.09       31.44     99.36 o 
   5   1  15        3.66       43.93    101.68 o 
   6   1  15        1.35      154.42    124.81 o 
   7   1  15       55.45      332.14    111.41 o 
   8   1  15       35.00      285.25    114.38 o 
   9   1  15        6.10      -89.96    104.49 o 
   1   2  15       60.50      110.87    190.53 o 
   2   2  15        9.15       53.64    110.20 o 
   3   2  15      106.28      197.73    110.58 o 
   4   2  15      106.02      -19.76    106.55 o 
   5   2  15        2.42      -61.60    120.78 o 
   6   2  15       64.29       21.32    105.40 o 
   7   2  15       38.11      142.34    130.66 o 
   8   2  15       19.34      -95.24    117.78 o 
   9   2  15       17.13       58.08    130.97 o 
   0   3  15        0.89      263.59    204.48 o 
   1   3  15        8.47       -9.99     84.47 o 
   2   3  15       43.82       -6.46    107.87 o 
   3   3  15      121.77      369.04    140.03 o 
   4   3  15       22.20      -43.66    101.54 o 
   5   3  15       96.56      169.24    128.15 o 
   6   3  15      114.38      -47.76    113.91 o 
   7   3  15       29.88       69.19    114.89 o 
   8   3  15       84.87      220.01    144.66 o 
   9   3  15       53.85     -158.23    211.82 o 
   1   4  15       45.90       77.43    100.33 o 
   2   4  15       12.23      -54.01     82.18 o 
   3   4  15       40.25        9.35     92.26 o 
   4   4  15        3.77      109.96    102.94 o 
   5   4  15        3.75      -82.30    100.85 o 
   6   4  15       74.98       73.09    127.75 o 
   7   4  15       54.19       63.17    124.57 o 
   8   4  15       47.34       55.97    137.93 o 
   0   5  15        9.03      -36.34    197.14 o 
   1   5  15      152.00      177.59    105.58 o 
   2   5  15       44.12      -37.98     94.11 o 
   3   5  15       87.74      166.71    116.86 o 
   4   5  15       29.66       -3.06    103.98 o 
   5   5  15       38.71       91.21    105.35 o 
   6   5  15       29.69       67.89    111.90 o 
   7   5  15      126.38      236.43    145.30 o 
   8   5  15        0.49      194.57    241.93 o 
   1   6  15       44.72      215.27    114.28 o 
   2   6  15       17.07       53.72    123.36 o 
   3   6  15       15.35      136.06    111.53 o 
   4   6  15       13.78       71.56    104.63 o 
   5   6  15      175.38      126.38    120.02 o 
   6   6  15       10.10       22.69    107.83 o 
   7   6  15       46.34      132.75    128.27 o 
   0   7  15       42.63       37.81    235.32 o 
   1   7  15       38.51        5.83    109.28 o 
   2   7  15       11.15      -51.63    106.15 o 
   3   7  15       31.81       83.16    117.01 o 
   4   7  15       14.76     -109.95    107.74 o 
   5   7  15        6.32      125.19    122.27 o 
   6   7  15       20.59      -22.50    144.32 o 
   1   8  15       41.76       11.12    110.30 o 
   2   8  15       21.61      -22.15    111.37 o 
   3   8  15        7.74      -69.36    112.77 o 
   4   8  15       68.05       56.63    144.65 o 
   0   9  15        7.38      -31.94    257.71 o 
   1   9  15        4.20      -28.75    115.61 o 
   2   9  15       44.42      140.90    163.18 o 
   4   0  16        8.94      297.36    155.66 o 
   6   0  16      104.93      216.96    161.53 o 
   3   1  16       12.70      230.36    104.81 o 
   4   1  16        5.98       -2.20    138.77 o 
   5   1  16       11.08      -37.52    145.19 o 
   6   1  16       24.61      -13.43    191.27 o 
   3   2  16       78.17      222.67    222.29 o 
   4   2  16       39.54       99.07    112.84 o 
   5   2  16        8.80       58.52    116.74 o 
   6   2  16       38.73       81.62    112.78 o 
   1   3  16        3.25      -53.23    204.85 o 
   2   3  16       25.48      -70.12    178.42 o 
   3   3  16       29.43        0.89    143.36 o 
   4   3  16       43.93      188.94    120.52 o 
   5   3  16       49.75       11.38    117.26 o 
   6   3  16       45.80      -61.83    119.85 o 
   0   4  16        4.87     -125.92    194.57 o 
   1   4  16        9.68       20.25    152.47 o 
   2   4  16      145.08      -56.54    202.28 o 
   3   4  16       26.21      190.95    139.14 o 
   4   4  16       23.09      116.47    125.49 o 
   5   4  16        4.98      177.94    142.25 o 
   1   5  16       43.62      321.33    189.09 o 
   2   5  16        3.37      125.81    118.64 o 
   3   5  16       47.12      -13.52    111.48 o 
   4   5  16        6.96       67.11    129.50 o 
   0   6  16        0.43      -80.76    259.55 o 
   1   6  16        6.14      -69.87    169.45 o 
   2   6  16        2.54     -144.10     96.06 o 
                                                 
